# Supplementary material for: Identification of Serological Biomarkers for Early Diagnosis of Lung Cancer Using a Protein Array-Based Approach
Source: Mol Cell Proteomics. 2017 Oct 11;16(12):2069–78. doi: 10.1074/mcp.RA117.000212 (PMC5724172; doi:10.1074/mcp.RA117.000212)
Supplement: Supplemental Data [file supp_RA117.000212_4815_1_supp_10486_9xcsyz.xlsx]

## Sheet: Sheet1
Supplementary Table S1. Characteristics of all samples used in this study.
#	Age	Sex	Type	TNM classification applied in Lung cancer,Rectal cancer,Esophagus Cancer,Gastric Cancer	Stage	FIGO classification applied in Cervical cancer	BCLC classification applied in Liver cancer	Non smoker	Smoker <20 pack years	Smoker ≥20 pack years	Cohort
1	56	Male	Healthy						√		HuProt Array
2	62	Female	Healthy					√			HuProt Array
3	58	Male	Healthy							√	HuProt Array
4	35	Female	Healthy					√			HuProt Array
5	44	Male	Healthy							√	HuProt Array
6	70	Male	Healthy							√	HuProt Array
7	55	Male	Healthy							√	HuProt Array
8	41	Male	Healthy						√		HuProt Array
9	69	Female	Healthy							√	HuProt Array
10	64	Male	Healthy							√	HuProt Array
11	51	Male	Healthy						√		HuProt Array
12	41	Male	Healthy						√		HuProt Array
13	55	Male	Healthy						√		HuProt Array
14	72	Female	Healthy					√			HuProt Array
15	63	Male	Healthy						√		HuProt Array
16	73	Male	Healthy							√	HuProt Array
17	58	Male	Healthy							√	HuProt Array
18	43	Male	Healthy							√	HuProt Array
19	63	Female	Healthy					√			HuProt Array
20	55	Female	Healthy					√			HuProt Array
21	78	Female	Large Cell Lung Cancer	T4N2M1b	IV					√	HuProt Array
22	53	Male	Large Cell Lung Cancer	T2aN2M0	IIIa					√	HuProt Array
23	55	Female	Large Cell Lung Cancer	T2aN2M0	IIIa			√			HuProt Array
24	58	Male	Large Cell Lung Cancer	T1bN2M0	IIIa					√	HuProt Array
25	50	Male	Large Cell Lung Cancer	T4N2M0	IIIb			√			HuProt Array
26	53	Female	Large Cell Lung Cancer	T2aN3M0	IIIb			√			HuProt Array
27	68	Male	Large Cell Lung Cancer	T2aN0M0	Ib					√	HuProt Array
28	59	Male	Large Cell Lung Cancer	T1aN0M0	Ia					√	HuProt Array
29	51	Male	Large Cell Lung Cancer	T1bN2M0	IIIa					√	HuProt Array
30	61	Male	Large Cell Lung Cancer	T3N2M0	IIIb					√	HuProt Array
31	53	Male	Large Cell Lung Cancer	T2bN2M1a	IV			√			HuProt Array
32	52	Male	Large Cell Lung Cancer	T3N3M1b	IV					√	HuProt Array
33	52	Male	Large Cell Lung Cancer	T2bN3M0	IIIb					√	HuProt Array
34	54	Male	Small Cell Lung Cancer		Limited					√	HuProt Array
35	55	Male	Small Cell Lung Cancer		Extensive					√	HuProt Array
36	55	Male	Small Cell Lung Cancer		Limited					√	HuProt Array
37	54	Male	Small Cell Lung Cancer		Limited					√	HuProt Array
38	74	Male	Small Cell Lung Cancer		Limited				√		HuProt Array
39	67	Male	Small Cell Lung Cancer		Limited					√	HuProt Array
40	66	Male	Small Cell Lung Cancer		Extensive					√	HuProt Array
41	69	Male	Small Cell Lung Cancer		Extensive					√	HuProt Array
42	60	Male	Small Cell Lung Cancer		Extensive					√	HuProt Array
43	58	Male	Small Cell Lung Cancer		Extensive					√	HuProt Array
44	63	Male	Small Cell Lung Cancer		Extensive				√		HuProt Array
45	52	Male	Small Cell Lung Cancer		Limited					√	HuProt Array
46	62	Male	Small Cell Lung Cancer		Extensive					√	HuProt Array
47	47	Male	Small Cell Lung Cancer		Extensive					√	HuProt Array
48	42	Male	Small Cell Lung Cancer		Extensive				√		HuProt Array
49	66	Male	Small Cell Lung Cancer		Extensive				√		HuProt Array
50	59	Male	Small Cell Lung Cancer		Limited					√	HuProt Array
51	54	Male	Small Cell Lung Cancer		Extensive				√		HuProt Array
52	59	Male	Small Cell Lung Cancer		Extensive					√	HuProt Array
53	55	Male	Small Cell Lung Cancer		Extensive					√	HuProt Array
54	63	Male	Lung Adenocarcinoma	T2aN2M0	IIIa			√			HuProt Array
55	61	Male	Lung Adenocarcinoma	T1bN2M0	IIIa					√	HuProt Array
56	69	Female	Lung Adenocarcinoma	T1cN2M0	IIIa			√			HuProt Array
57	61	Female	Lung Adenocarcinoma	T4N2M0	IIIb			√			HuProt Array
58	47	Male	Lung Adenocarcinoma	T2aN3M0	IIIb				√		HuProt Array
59	70	Male	Lung Adenocarcinoma	T4N3M1b	IV				√		HuProt Array
60	60	Female	Lung Adenocarcinoma	T3N2M1b	IV			√			HuProt Array
61	49	Male	Lung Adenocarcinoma	T4N3M1b	IV					√	HuProt Array
62	68	Female	Lung Adenocarcinoma	T2N3M1c	IV					√	HuProt Array
63	51	Female	Lung Adenocarcinoma	T3N2M1c	IV			√			HuProt Array
64	50	Male	Lung Adenocarcinoma	T4N2M1c	IV				√		HuProt Array
65	50	Male	Lung Adenocarcinoma	T4N2M1a	IV					√	HuProt Array
66	77	Female	Lung Adenocarcinoma	T3N3M1b	IV			√			HuProt Array
67	52	Female	Lung Adenocarcinoma	T4N3M1c	IV			√			HuProt Array
68	77	Male	Lung Adenocarcinoma	T2bN2M1a	IV					√	HuProt Array
69	70	Male	Lung Adenocarcinoma	T2aN3M1b	IV			√			HuProt Array
70	65	Male	Lung Adenocarcinoma	T2bN2M1b	IV				√		HuProt Array
71	52	Female	Lung Adenocarcinoma	T4N3M1b	IV			√			HuProt Array
72	77	Male	Lung Adenocarcinoma	T4N3M1c	IV					√	HuProt Array
73	70	Female	Lung Adenocarcinoma	T3N2M1c	IV			√			HuProt Array
74	58	Male	Lung Adenocarcinoma	T2bN3M1b	IV			√			HuProt Array
75	50	Male	Lung Adenocarcinoma	T4N2M1b	IV				√		HuProt Array
76	73	Female	Lung Adenocarcinoma	T3N3M1b	IV			√			HuProt Array
77	64	Male	Lung Adenocarcinoma	T4N2M1c	IV					√	HuProt Array
78	69	Male	Squamous Cell Lung Cancer	T2N3M0	IIIb			√			HuProt Array
79	72	Male	Squamous Cell Lung Cancer	T4N2M0	IIIb					√	HuProt Array
80	64	Male	Squamous Cell Lung Cancer	T3N2M0	IIIb			√			HuProt Array
81	50	Male	Squamous Cell Lung Cancer	T2aN3M0	IIIa				√		HuProt Array
82	62	Male	Squamous Cell Lung Cancer	T4N2M1b	IV					√	HuProt Array
83	61	Male	Squamous Cell Lung Cancer	T3N3M1b	IV					√	HuProt Array
84	68	Female	Squamous Cell Lung Cancer	T3N3M1c	IV				√		HuProt Array
85	54	Male	Squamous Cell Lung Cancer	T4N2M1c	IV				√		HuProt Array
86	57	Male	Squamous Cell Lung Cancer	T3N2M1c	IV					√	HuProt Array
87	54	Male	Squamous Cell Lung Cancer	T4N2M1b	IV			√			HuProt Array
88	62	Male	Squamous Cell Lung Cancer	T4N3M1b	IV			√			HuProt Array
89	74	Male	Squamous Cell Lung Cancer	T3N2M1c	IV					√	HuProt Array
90	62	Male	Squamous Cell Lung Cancer	T4N2M1b	IV			√			HuProt Array
91	61	Male	Squamous Cell Lung Cancer	T4N3M1b	IV					√	HuProt Array
92	66	Male	Squamous Cell Lung Cancer	T3N2M1c	IV				√		HuProt Array
93	59	Male	Squamous Cell Lung Cancer	T2bN3M1c	IV					√	HuProt Array
94	62	Male	Squamous Cell Lung Cancer	T3N2M1b	IV				√		HuProt Array
95	67	Male	Squamous Cell Lung Cancer	T4N2M1c	IV					√	HuProt Array
96	69	Male	Squamous Cell Lung Cancer	T4N3M1b	IV			√			HuProt Array
97	61	Male	Squamous Cell Lung Cancer	T4N3M1a	IV					√	HuProt Array
98	54	Male	Squamous Cell Lung Cancer	T2bN3M1b	IV					√	HuProt Array
99	49	Male	Squamous Cell Lung Cancer	T3N3M1b	IV				√		HuProt Array
100	66	Male	Squamous Cell Lung Cancer	T3N3M1c	IV					√	HuProt Array
101	45	Male	Healthy						√		LC Focused Array; ELISA
102	46	Female	Healthy					√			LC Focused Array
103	46	Male	Healthy						√		LC Focused Array; ELISA
104	46	Female	Healthy							√	LC Focused Array
105	46	Female	Healthy					√			LC Focused Array; ELISA
106	47	Male	Healthy						√		LC Focused Array
107	47	Male	Healthy						√		LC Focused Array; ELISA
108	47	Male	Healthy							√	LC Focused Array; ELISA
109	48	Male	Healthy						√		LC Focused Array
110	48	Female	Healthy					√			LC Focused Array; ELISA
111	48	Female	Healthy					√			LC Focused Array
112	48	Male	Healthy					√			LC Focused Array
113	49	Female	Healthy							√	LC Focused Array; ELISA
114	49	Male	Healthy						√		LC Focused Array
115	49	Male	Healthy							√	LC Focused Array; ELISA
116	49	Male	Healthy						√		LC Focused Array; ELISA
117	50	Male	Healthy						√		LC Focused Array
118	50	Female	Healthy					√			LC Focused Array; ELISA
119	51	Male	Healthy							√	LC Focused Array; ELISA
120	51	Male	Healthy						√		LC Focused Array; ELISA
121	51	Male	Healthy						√		LC Focused Array
122	51	Female	Healthy							√	LC Focused Array
123	51	Male	Healthy						√		LC Focused Array
124	52	Female	Healthy					√			LC Focused Array; ELISA
125	52	Male	Healthy						√		LC Focused Array; ELISA
126	52	Male	Healthy							√	LC Focused Array
127	53	Male	Healthy							√	LC Focused Array; ELISA
128	53	Male	Healthy							√	LC Focused Array; ELISA
129	53	Male	Healthy						√		LC Focused Array
130	53	Male	Healthy						√		LC Focused Array; ELISA
131	53	Male	Healthy							√	LC Focused Array; ELISA
132	54	Male	Healthy							√	LC Focused Array
133	54	Male	Healthy						√		LC Focused Array; ELISA
134	54	Male	Healthy						√		LC Focused Array; ELISA
135	54	Female	Healthy					√			LC Focused Array; ELISA
136	54	Male	Healthy							√	LC Focused Array
137	55	Female	Healthy					√			LC Focused Array
138	55	Male	Healthy						√		LC Focused Array; ELISA
139	56	Male	Healthy							√	LC Focused Array
140	56	Male	Healthy							√	LC Focused Array; ELISA
141	56	Male	Healthy						√		LC Focused Array; ELISA
142	56	Female	Healthy					√			LC Focused Array; ELISA
143	56	Female	Healthy					√			LC Focused Array
144	56	Male	Healthy							√	LC Focused Array
145	57	Male	Healthy						√		LC Focused Array
146	57	Female	Healthy							√	LC Focused Array; ELISA
147	57	Female	Healthy					√			LC Focused Array; ELISA
148	57	Male	Healthy						√		LC Focused Array
149	58	Male	Healthy						√		LC Focused Array
150	58	Male	Healthy							√	LC Focused Array; ELISA
151	58	Male	Healthy							√	LC Focused Array
152	58	Male	Healthy							√	LC Focused Array
153	58	Female	Healthy					√			LC Focused Array
154	58	Female	Healthy					√			LC Focused Array
155	58	Female	Healthy					√			LC Focused Array; ELISA
156	59	Female	Healthy					√			LC Focused Array
157	59	Male	Healthy						√		LC Focused Array
158	59	Female	Healthy					√			LC Focused Array; ELISA
159	59	Male	Healthy							√	LC Focused Array; ELISA
160	60	Male	Healthy							√	LC Focused Array
161	61	Male	Healthy						√		LC Focused Array
162	62	Male	Healthy							√	LC Focused Array
163	62	Male	Healthy							√	LC Focused Array
164	63	Female	Healthy						√		LC Focused Array; ELISA
165	63	Male	Healthy							√	LC Focused Array; ELISA
166	63	Male	Healthy							√	LC Focused Array; ELISA
167	63	Male	Healthy							√	LC Focused Array
168	64	Male	Healthy							√	LC Focused Array
169	64	Female	Healthy					√			LC Focused Array
170	64	Male	Healthy							√	LC Focused Array; ELISA
171	65	Male	Healthy							√	LC Focused Array
172	65	Male	Healthy							√	LC Focused Array; ELISA
173	65	Male	Healthy							√	LC Focused Array
174	66	Male	Healthy							√	LC Focused Array
175	68	Female	Healthy					√			LC Focused Array
176	68	Female	Healthy							√	LC Focused Array
177	69	Male	Healthy							√	LC Focused Array; ELISA
178	70	Male	Healthy							√	LC Focused Array
179	70	Male	Healthy							√	LC Focused Array; ELISA
180	70	Male	Healthy							√	LC Focused Array; ELISA
181	70	Male	Healthy							√	LC Focused Array; ELISA
182	70	Male	Healthy							√	LC Focused Array; ELISA
183	71	Female	Healthy					√			LC Focused Array; ELISA
184	71	Male	Healthy							√	LC Focused Array
185	71	Male	Healthy							√	LC Focused Array; ELISA
186	72	Male	Healthy							√	LC Focused Array; ELISA
187	72	Female	Healthy					√			LC Focused Array; ELISA
188	72	Male	Healthy							√	LC Focused Array
189	72	Female	Healthy					√			LC Focused Array; ELISA
190	73	Female	Healthy					√			LC Focused Array
191	74	Female	Healthy							√	LC Focused Array
192	75	Male	Healthy							√	LC Focused Array; ELISA
193	76	Male	Healthy							√	LC Focused Array; ELISA
194	40	Female	Pneumonia						√		LC Focused Array; ELISA
195	44	Male	Pneumonia							√	LC Focused Array; ELISA
196	45	Male	Pulmonary tuberculosis						√		LC Focused Array
197	46	Male	Pulmonary tuberculosis					√			LC Focused Array
198	47	Female	Pulmonary tuberculosis					√			LC Focused Array; ELISA
199	47	Female	Pneumonia					√			LC Focused Array
200	47	Male	Pneumonia						√		LC Focused Array; ELISA
201	47	Male	Chronic obstructive pulmonary disease							√	LC Focused Array; ELISA
202	48	Female	Pneumonia					√			LC Focused Array; ELISA
203	48	Male	Pulmonary tuberculosis						√		LC Focused Array; ELISA
204	48	Female	Chronic obstructive pulmonary disease						√		LC Focused Array
205	49	Female	Pneumonia							√	LC Focused Array
206	50	Male	Pulmonary tuberculosis					√			LC Focused Array; ELISA
207	50	Male	Pneumonia						√		LC Focused Array; ELISA
208	50	Male	Pneumonia						√		LC Focused Array; ELISA
209	50	Female	Pulmonary tuberculosis					√			LC Focused Array; ELISA
210	50	Female	Chronic obstructive pulmonary disease							√	LC Focused Array; ELISA
211	51	Male	Pneumonia						√		LC Focused Array
212	51	Female	Pneumonia					√			LC Focused Array
213	51	Male	Pneumonia							√	LC Focused Array
214	51	Male	Pneumonia						√		LC Focused Array; ELISA
215	52	Female	Pulmonary tuberculosis					√			LC Focused Array
216	52	Female	Chronic obstructive pulmonary disease					√			LC Focused Array
217	53	Female	Chronic obstructive pulmonary disease					√			LC Focused Array
218	53	Male	Pneumonia						√		LC Focused Array
219	54	Male	Chronic obstructive pulmonary disease							√	LC Focused Array
220	54	Male	Pneumonia							√	LC Focused Array
221	56	Female	Pneumonia						√		LC Focused Array
222	57	Male	Chronic obstructive pulmonary disease							√	LC Focused Array
223	57	Female	Chronic obstructive pulmonary disease					√			LC Focused Array; ELISA
224	57	Male	Chronic obstructive pulmonary disease						√		LC Focused Array
225	57	Male	Pulmonary tuberculosis						√		LC Focused Array; ELISA
226	57	Male	Pneumonia							√	LC Focused Array
227	58	Male	Pneumonia							√	LC Focused Array
228	58	Male	Pulmonary tuberculosis						√		LC Focused Array
229	58	Male	Pneumonia						√		LC Focused Array
230	59	Male	Pneumonia							√	LC Focused Array; ELISA
231	59	Female	Pulmonary tuberculosis					√			LC Focused Array; ELISA
232	59	Male	Chronic obstructive pulmonary disease							√	LC Focused Array
233	60	Male	Pneumonia						√		LC Focused Array
234	60	Female	Pneumonia					√			LC Focused Array
235	60	Male	Pulmonary tuberculosis					√			LC Focused Array; ELISA
236	60	Female	Pneumonia					√			LC Focused Array; ELISA
237	61	Male	Pulmonary tuberculosis							√	LC Focused Array; ELISA
238	61	Female	Chronic obstructive pulmonary disease					√			LC Focused Array; ELISA
239	61	Male	Pneumonia							√	LC Focused Array; ELISA
240	61	Male	Pneumonia							√	LC Focused Array; ELISA
241	61	Male	Pneumonia						√		LC Focused Array; ELISA
242	61	Female	Chronic obstructive pulmonary disease					√			LC Focused Array; ELISA
243	61	Male	Chronic obstructive pulmonary disease							√	LC Focused Array; ELISA
244	61	Male	Pulmonary tuberculosis					√			LC Focused Array
245	62	Female	Pneumonia							√	LC Focused Array
246	62	Male	Chronic obstructive pulmonary disease							√	LC Focused Array
247	62	Male	Pneumonia							√	LC Focused Array
248	62	Male	Pneumonia						√		LC Focused Array
249	63	Female	Chronic obstructive pulmonary disease						√		LC Focused Array; ELISA
250	63	Female	Pneumonia					√			LC Focused Array; ELISA
251	64	Male	Chronic obstructive pulmonary disease							√	LC Focused Array; ELISA
252	64	Male	Chronic obstructive pulmonary disease							√	LC Focused Array
253	64	Male	Pneumonia							√	LC Focused Array
254	64	Female	Pneumonia					√			LC Focused Array
255	64	Male	Pneumonia							√	LC Focused Array
256	64	Male	Pneumonia							√	LC Focused Array
257	64	Male	Pneumonia						√		LC Focused Array
258	65	Female	Chronic obstructive pulmonary disease							√	LC Focused Array; ELISA
259	66	Male	Pulmonary tuberculosis						√		LC Focused Array; ELISA
260	66	Male	Pneumonia							√	LC Focused Array; ELISA
261	66	Male	Pneumonia							√	LC Focused Array
262	66	Male	Pulmonary tuberculosis					√			LC Focused Array; ELISA
263	67	Female	Pulmonary tuberculosis					√			LC Focused Array
264	67	Female	Chronic obstructive pulmonary disease							√	LC Focused Array; ELISA
265	67	Male	Pneumonia							√	LC Focused Array; ELISA
266	67	Male	Pneumonia							√	LC Focused Array
267	67	Male	Pneumonia							√	LC Focused Array
268	68	Female	Pneumonia					√			LC Focused Array; ELISA
269	68	Male	Chronic obstructive pulmonary disease							√	LC Focused Array
270	69	Male	Chronic obstructive pulmonary disease							√	LC Focused Array; ELISA
271	69	Male	Pulmonary tuberculosis					√			LC Focused Array; ELISA
272	69	Male	Pneumonia							√	LC Focused Array
273	69	Male	Pneumonia							√	LC Focused Array
274	70	Male	Pneumonia							√	LC Focused Array; ELISA
275	70	Male	Pneumonia							√	LC Focused Array; ELISA
276	70	Male	Pulmonary tuberculosis							√	LC Focused Array; ELISA
277	70	Female	Pulmonary tuberculosis					√			LC Focused Array; ELISA
278	70	Female	Pneumonia							√	LC Focused Array
279	70	Male	Pneumonia							√	LC Focused Array
280	71	Male	Chronic obstructive pulmonary disease							√	LC Focused Array; ELISA
281	71	Male	Pneumonia							√	LC Focused Array; ELISA
282	72	Male	Pneumonia							√	LC Focused Array; ELISA
283	72	Male	Pneumonia							√	LC Focused Array; ELISA
284	72	Female	Chronic obstructive pulmonary disease							√	LC Focused Array
285	72	Male	Pulmonary tuberculosis							√	LC Focused Array
286	72	Male	Pneumonia							√	LC Focused Array
287	73	Male	Pneumonia							√	LC Focused Array
288	73	Male	Chronic obstructive pulmonary disease							√	LC Focused Array
289	74	Female	Chronic obstructive pulmonary disease					√			LC Focused Array; ELISA
290	74	Male	Chronic obstructive pulmonary disease							√	LC Focused Array
291	75	Male	Pneumonia					√			LC Focused Array; ELISA
292	76	Male	Pneumonia							√	LC Focused Array; ELISA
293	77	Male	Pneumonia							√	LC Focused Array; ELISA
294	78	Female	Pneumonia					√			LC Focused Array
295	65	Male	Small Cell Lung Cancer		Extensive					√	LC Focused Array; ELISA
296	76	Male	Small Cell Lung Cancer		Extensive					√	LC Focused Array; ELISA
297	56	Male	Small Cell Lung Cancer		Extensive					√	LC Focused Array; ELISA
298	51	Male	Small Cell Lung Cancer		Extensive				√		LC Focused Array; ELISA
299	68	Male	Small Cell Lung Cancer		Extensive					√	LC Focused Array; ELISA
300	57	Male	Small Cell Lung Cancer		Extensive					√	LC Focused Array; ELISA
301	67	Male	Small Cell Lung Cancer		Extensive					√	LC Focused Array; ELISA
302	67	Male	Small Cell Lung Cancer		Extensive					√	LC Focused Array; ELISA
303	67	Male	Small Cell Lung Cancer		Extensive					√	LC Focused Array; ELISA
304	56	Male	Small Cell Lung Cancer		Extensive				√		LC Focused Array; ELISA
305	65	Male	Small Cell Lung Cancer		Extensive					√	LC Focused Array; ELISA
306	51	Male	Small Cell Lung Cancer		Extensive				√		LC Focused Array; ELISA
307	68	Male	Small Cell Lung Cancer		Extensive					√	LC Focused Array; ELISA
308	65	Male	Small Cell Lung Cancer		Extensive					√	LC Focused Array; ELISA
309	65	Male	Small Cell Lung Cancer		Extensive					√	LC Focused Array
310	69	Male	Small Cell Lung Cancer		Extensive					√	LC Focused Array
311	56	Male	Small Cell Lung Cancer		Extensive				√		LC Focused Array
312	63	Male	Small Cell Lung Cancer		Extensive					√	LC Focused Array
313	54	Male	Small Cell Lung Cancer		Extensive				√		LC Focused Array
314	62	Male	Small Cell Lung Cancer		Extensive					√	LC Focused Array
315	56	Male	Small Cell Lung Cancer		Extensive				√		LC Focused Array
316	55	Male	Small Cell Lung Cancer		Extensive					√	LC Focused Array
317	67	Male	Small Cell Lung Cancer		Extensive					√	LC Focused Array
318	55	Male	Small Cell Lung Cancer		Extensive				√		LC Focused Array
319	63	Male	Small Cell Lung Cancer		Extensive					√	LC Focused Array
320	69	Male	Small Cell Lung Cancer		Extensive					√	LC Focused Array
321	56	Male	Small Cell Lung Cancer		Extensive				√		LC Focused Array
322	61	Male	Small Cell Lung Cancer		Extensive					√	LC Focused Array
323	62	Male	Small Cell Lung Cancer		Extensive					√	LC Focused Array
324	60	Male	Small Cell Lung Cancer		Extensive					√	LC Focused Array; ELISA
325	61	Male	Small Cell Lung Cancer		Extensive					√	LC Focused Array; ELISA
326	64	Male	Small Cell Lung Cancer		Extensive					√	LC Focused Array; ELISA
327	64	Male	Small Cell Lung Cancer		Extensive					√	LC Focused Array; ELISA
328	64	Male	Small Cell Lung Cancer		Extensive					√	LC Focused Array; ELISA
329	62	Male	Small Cell Lung Cancer		Extensive				√		LC Focused Array; ELISA
330	62	Male	Small Cell Lung Cancer		Extensive					√	LC Focused Array; ELISA
331	61	Male	Small Cell Lung Cancer		Extensive					√	LC Focused Array
332	65	Male	Small Cell Lung Cancer		Extensive					√	LC Focused Array
333	69	Male	Small Cell Lung Cancer		Extensive					√	LC Focused Array
334	59	Male	Small Cell Lung Cancer		Extensive					√	LC Focused Array
335	51	Male	Small Cell Lung Cancer		Extensive				√		LC Focused Array
336	68	Male	Small Cell Lung Cancer		Extensive					√	LC Focused Array
337	64	Male	Small Cell Lung Cancer		Extensive					√	LC Focused Array
338	76	Male	Small Cell Lung Cancer		Limited					√	LC Focused Array; ELISA
339	66	Male	Small Cell Lung Cancer		Limited					√	LC Focused Array; ELISA
340	66	Male	Small Cell Lung Cancer		Limited					√	LC Focused Array; ELISA
341	51	Male	Small Cell Lung Cancer		Limited				√		LC Focused Array; ELISA
342	62	Male	Small Cell Lung Cancer		Limited					√	LC Focused Array; ELISA
343	52	Male	Small Cell Lung Cancer		Limited				√		LC Focused Array; ELISA
344	51	Male	Small Cell Lung Cancer		Limited					√	LC Focused Array; ELISA
345	56	Male	Small Cell Lung Cancer		Limited					√	LC Focused Array; ELISA
346	60	Male	Small Cell Lung Cancer		Limited					√	LC Focused Array; ELISA
347	62	Male	Small Cell Lung Cancer		Limited					√	LC Focused Array; ELISA
348	64	Female	Small Cell Lung Cancer		Limited					√	LC Focused Array; ELISA
349	63	Male	Small Cell Lung Cancer		Limited					√	LC Focused Array; ELISA
350	61	Male	Small Cell Lung Cancer		Limited					√	LC Focused Array
351	75	Male	Small Cell Lung Cancer		Limited					√	LC Focused Array
352	74	Male	Small Cell Lung Cancer		Limited					√	LC Focused Array
353	61	Male	Small Cell Lung Cancer		Limited				√		LC Focused Array
354	70	Male	Small Cell Lung Cancer		Limited					√	LC Focused Array
355	68	Female	Small Cell Lung Cancer		Limited					√	LC Focused Array
356	45	Male	Small Cell Lung Cancer		Limited				√		LC Focused Array
357	70	Male	Small Cell Lung Cancer		Limited					√	LC Focused Array
358	61	Male	Small Cell Lung Cancer		Limited					√	LC Focused Array
359	61	Male	Small Cell Lung Cancer		Limited					√	LC Focused Array
360	60	Male	Small Cell Lung Cancer		Limited					√	LC Focused Array; ELISA
361	50	Male	Small Cell Lung Cancer		Limited					√	LC Focused Array; ELISA
362	21	Female	Small Cell Lung Cancer		Limited				√		LC Focused Array; ELISA
363	76	Male	Small Cell Lung Cancer		Limited					√	LC Focused Array; ELISA
364	46	Male	Small Cell Lung Cancer		Limited					√	LC Focused Array; ELISA
365	60	Male	Small Cell Lung Cancer		Limited				√		LC Focused Array; ELISA
366	71	Male	Small Cell Lung Cancer		Limited					√	LC Focused Array
367	63	Male	Small Cell Lung Cancer		Limited					√	LC Focused Array
368	49	Female	Lung Adenocarcinoma	T1bN0M0	Ia			√			LC Focused Array
369	44	Female	Lung Adenocarcinoma	T1bN0M0	Ia			√			LC Focused Array
370	68	Male	Lung Adenocarcinoma	T1aN0M0	Ia			√			LC Focused Array
371	74	Female	Lung Adenocarcinoma	T1aN0M0	Ia					√	LC Focused Array
372	52	Male	Lung Adenocarcinoma	T2aN0M0	Ib					√	LC Focused Array
373	70	Female	Lung Adenocarcinoma	T1N0M0	Ia					√	LC Focused Array
374	45	Female	Lung Adenocarcinoma	T1aN0M0	Ia				√		LC Focused Array; ELISA
375	70	Female	Lung Adenocarcinoma	T1bN0M0	Ia			√			LC Focused Array; ELISA
376	78	Female	Lung Adenocarcinoma	T1aN0M0	Ia			√			LC Focused Array; ELISA
377	57	Male	Lung Adenocarcinoma	T2aN0M0	Ib					√	LC Focused Array; ELISA
378	52	Female	Lung Adenocarcinoma	T2aN0M0	Ib				√		LC Focused Array; ELISA
379	63	Male	Lung Adenocarcinoma	T2aN0M0	Ib					√	LC Focused Array; ELISA
380	67	Female	Lung Adenocarcinoma	T1aN0M0	Ia			√			LC Focused Array; ELISA
381	51	Female	Lung Adenocarcinoma	T1bN1M0	Ia			√			LC Focused Array; ELISA
382	51	Male	Lung Adenocarcinoma	T1aN0M0	Ia				√		LC Focused Array; ELISA
383	48	Female	Lung Adenocarcinoma	T2aN0M0	Ib			√			LC Focused Array; ELISA
384	67	Male	Lung Adenocarcinoma	T2aN0M0	Ib					√	LC Focused Array; ELISA
385	40	Female	Lung Adenocarcinoma	T2aN0M0	Ib					√	LC Focused Array; ELISA
386	60	Male	Lung Adenocarcinoma	T1aN0M0	Ia				√		LC Focused Array; ELISA
387	65	Male	Lung Adenocarcinoma	T1bN0M0	Ia					√	LC Focused Array; ELISA
388	51	Male	Lung Adenocarcinoma	T1bN0M0	Ia					√	LC Focused Array; ELISA
389	40	Female	Lung Adenocarcinoma	T2aN0M0	Ib				√		LC Focused Array
390	57	Male	Lung Adenocarcinoma	T1bN0M0	Ia			√			LC Focused Array
391	77	Male	Lung Adenocarcinoma	T1aN0M0	Ia					√	LC Focused Array
392	79	Male	Lung Adenocarcinoma	T1aN0M0	Ia					√	LC Focused Array
393	62	Female	Lung Adenocarcinoma	T2aN0M0	Ib			√			LC Focused Array
394	65	Male	Lung Adenocarcinoma	T2aN0M0	Ib					√	LC Focused Array
395	67	Female	Lung Adenocarcinoma	T2aN0M0	Ib			√			LC Focused Array
396	67	Male	Lung Adenocarcinoma	T2aN0M0	Ib					√	LC Focused Array
397	40	Female	Lung Adenocarcinoma	T2aN0M0	Ib				√		LC Focused Array
398	60	Male	Lung Adenocarcinoma	T2aN0M0	Ib				√		LC Focused Array
399	75	Female	Lung Adenocarcinoma	T1bN0M0	Ia			√			LC Focused Array
400	61	Female	Lung Adenocarcinoma	T1aN0M0	Ia			√			LC Focused Array
401	59	Female	Lung Adenocarcinoma	T1bN0M0	Ia					√	LC Focused Array
402	74	Male	Lung Adenocarcinoma	T2N0M0	Ib					√	LC Focused Array
403	55	Female	Lung Adenocarcinoma	T1aN0M0	Ia				√		LC Focused Array
404	71	Male	Lung Adenocarcinoma	T1aN0M0	Ia					√	LC Focused Array
405	66	Male	Lung Adenocarcinoma	T2aN0M0	Ib					√	LC Focused Array
406	54	Male	Lung Adenocarcinoma	T2aN0M0	Ib				√		LC Focused Array
407	57	Female	Lung Adenocarcinoma	T1aN0M0	Ia			√			LC Focused Array
408	55	Male	Lung Adenocarcinoma	T2bN0M0	IIa					√	LC Focused Array; ELISA
409	60	Male	Lung Adenocarcinoma	T2bN0M0	IIa			√			LC Focused Array; ELISA
410	59	Male	Lung Adenocarcinoma	T2aN1MO	IIb			√			LC Focused Array; ELISA
411	67	Female	Lung Adenocarcinoma	T3N0M0	IIb			√			LC Focused Array
412	65	Male	Lung Adenocarcinoma	T2aN1M0	IIb					√	LC Focused Array; ELISA
413	45	Female	Lung Adenocarcinoma	T1aN1M0	IIb			√			LC Focused Array; ELISA
414	73	Male	Lung Adenocarcinoma	T2bN0M0	IIa					√	LC Focused Array; ELISA
415	58	Male	Lung Adenocarcinoma	T2bN0M0	IIa					√	LC Focused Array; ELISA
416	52	Male	Lung Adenocarcinoma	T2aN1M0	IIb				√		LC Focused Array; ELISA
417	67	Male	Lung Adenocarcinoma	T2bN1MO	IIb					√	LC Focused Array; ELISA
418	75	Male	Lung Adenocarcinoma	T3N0M0	IIb					√	LC Focused Array
419	57	Female	Lung Adenocarcinoma	T2bN0M0	IIa					√	LC Focused Array
420	52	Male	Lung Adenocarcinoma	T2bN0M0	IIa				√		LC Focused Array
421	55	Male	Lung Adenocarcinoma	T3NOMO	IIb					√	LC Focused Array
422	48	Male	Lung Adenocarcinoma	T2bN1M0	IIb				√		LC Focused Array
423	58	Female	Lung Adenocarcinoma	T2aN2M0	IIIa			√			LC Focused Array
424	58	Female	Lung Adenocarcinoma	T2aN2M0	IIIa			√			LC Focused Array
425	64	Female	Lung Adenocarcinoma	T1bN2M0	IIIa			√			LC Focused Array
426	63	Male	Lung Adenocarcinoma	T1aN2M0	IIIa				√		LC Focused Array
427	71	Male	Lung Adenocarcinoma	T4N2M0	IIIb					√	LC Focused Array
428	70	Male	Lung Adenocarcinoma	T2bN2M0	IIIb					√	LC Focused Array
429	65	Male	Lung Adenocarcinoma	T3N1M0	IIIa					√	LC Focused Array
430	52	Male	Lung Adenocarcinoma	T2bN2M0	IIIa				√		LC Focused Array
431	51	Female	Lung Adenocarcinoma	T4N1M0	IIIa			√			LC Focused Array
432	59	Female	Lung Adenocarcinoma	T2aN2M0	IIIa			√			LC Focused Array; ELISA
433	65	Female	Lung Adenocarcinoma	T2bN2M0	IIIa			√			LC Focused Array; ELISA
434	65	Female	Lung Adenocarcinoma	T3N2M0	IIIb					√	LC Focused Array; ELISA
435	54	Female	Lung Adenocarcinoma	T2bN3M0	IIIb			√			LC Focused Array; ELISA
436	58	Female	Lung Adenocarcinoma	T2aN3M0	IIIb			√			LC Focused Array; ELISA
437	54	Male	Lung Adenocarcinoma	T3N2M0	IIIb				√		LC Focused Array; ELISA
438	44	Female	Lung Adenocarcinoma	T4N1M0	IIIa			√			LC Focused Array; ELISA
439	72	Female	Lung Adenocarcinoma	T1aN2M0	IIIa			√			LC Focused Array; ELISA
440	58	Male	Lung Adenocarcinoma	T1bN2M0	IIIa					√	LC Focused Array; ELISA
441	36	Female	Lung Adenocarcinoma	T4N2M0	IIIb				√		LC Focused Array; ELISA
442	52	Male	Lung Adenocarcinoma	T1bN2M0	IIIb				√		LC Focused Array; ELISA
443	65	Male	Lung Adenocarcinoma	T2aN3M0	IIIb			√			LC Focused Array
444	57	Female	Lung Adenocarcinoma	T3N1M0	IIIa			√			LC Focused Array; ELISA
445	82	Male	Lung Adenocarcinoma	T4N1M0	IIIa					√	LC Focused Array
446	64	Male	Lung Adenocarcinoma	T1bN2M0	IIIa					√	LC Focused Array
447	54	Male	Lung Adenocarcinoma	T1bN2M0	IIIa				√		LC Focused Array
448	75	Male	Lung Adenocarcinoma	T4N2M0	IIIb					√	LC Focused Array
449	76	Male	Lung Adenocarcinoma	T2bN3M0	IIIb					√	LC Focused Array
450	70	Male	Lung Adenocarcinoma	T1bN3M0	IIIb					√	LC Focused Array
451	59	Female	Lung Adenocarcinoma	T3N1M0	IIIa			√			LC Focused Array
452	69	Male	Lung Adenocarcinoma	T4N1M0	IIIa					√	LC Focused Array
453	63	Male	Lung Adenocarcinoma	T4aN3M1b	IV				√		LC Focused Array; ELISA
454	62	Female	Lung Adenocarcinoma	T4N2M1b	IV			√			LC Focused Array
455	50	Female	Lung Adenocarcinoma	T4N2M1b	IV			√			LC Focused Array
456	61	Male	Lung Adenocarcinoma	T3N2M1a	IV				√		LC Focused Array
457	73	Female	Lung Adenocarcinoma	T4N2M1a	IV					√	LC Focused Array
458	58	Female	Lung Adenocarcinoma	T4N3M1c	IV			√			LC Focused Array
459	49	Male	Lung Adenocarcinoma	T4N2M1c	IV			√			LC Focused Array
460	48	Female	Lung Adenocarcinoma	T4N2M1c	IV			√			LC Focused Array
461	66	Female	Lung Adenocarcinoma	T4N3M1b	IV			√			LC Focused Array
462	60	Male	Lung Adenocarcinoma	T3N2M1b	IV					√	LC Focused Array
463	77	Male	Lung Adenocarcinoma	T4N2M1b	IV					√	LC Focused Array
464	64	Male	Lung Adenocarcinoma	T3N2M1b	IV					√	LC Focused Array
465	42	Male	Lung Adenocarcinoma	T4N2M1b	IV				√		LC Focused Array
466	62	Female	Lung Adenocarcinoma	T4aN3M1a	IV					√	LC Focused Array
467	52	Male	Lung Adenocarcinoma	T4N2M1c	IV				√		LC Focused Array
468	52	Female	Lung Adenocarcinoma	T4N2M1b	IV			√			LC Focused Array
469	46	Female	Lung Adenocarcinoma	T3N3M1a	IV			√			LC Focused Array; ELISA
470	55	Female	Lung Adenocarcinoma	T3N3M1b	IV			√			LC Focused Array; ELISA
471	74	Female	Lung Adenocarcinoma	T4N2M1a	IV			√			LC Focused Array; ELISA
472	68	Male	Lung Adenocarcinoma	T4N2M1c	IV					√	LC Focused Array; ELISA
473	53	Male	Lung Adenocarcinoma	T4N3M1c	IV					√	LC Focused Array; ELISA
474	72	Female	Lung Adenocarcinoma	T2aN3M1c	IV			√			LC Focused Array; ELISA
475	60	Male	Lung Adenocarcinoma	T2aN3M1c	IV					√	LC Focused Array
476	43	Male	Lung Adenocarcinoma	T2bN2M1b	IV				√		LC Focused Array
477	39	Male	Lung Adenocarcinoma	T4N3M1b	IV				√		LC Focused Array
478	75	Female	Lung Adenocarcinoma	T4N3M1b	IV			√			LC Focused Array
479	68	Male	Lung Adenocarcinoma	T4N2M1b	IV					√	LC Focused Array
480	66	Male	Lung Adenocarcinoma	T2bN3M1a	IV					√	LC Focused Array
481	46	Female	Lung Adenocarcinoma	T4N3M1b	IV			√			LC Focused Array
482	70	Male	Lung Adenocarcinoma	T4N2M1c	IV			√			LC Focused Array
483	68	Female	Lung Adenocarcinoma	T4N3M1b	IV			√			LC Focused Array
484	58	Male	Lung Adenocarcinoma	T2N3M1c	IV				√		LC Focused Array
485	62	Male	Lung Adenocarcinoma	T3N2M1c	IV					√	LC Focused Array
486	61	Female	Lung Adenocarcinoma	T4N2M1b	IV			√			LC Focused Array
487	60	Female	Lung Adenocarcinoma	T4N2M1a	IV			√			LC Focused Array
488	58	Male	Lung Adenocarcinoma	T4N2M1b	IV				√		LC Focused Array
489	64	Male	Lung Adenocarcinoma	T4N3M1b	IV					√	LC Focused Array
490	75	Male	Lung Adenocarcinoma	T2bN2M1b	IV					√	LC Focused Array
491	66	Male	Lung Adenocarcinoma	T2aN3M1c	IV					√	LC Focused Array
492	42	Female	Lung Adenocarcinoma	T2bN2M1c	IV			√			LC Focused Array
493	73	Male	Lung Adenocarcinoma	T4N3M1a	IV					√	LC Focused Array
494	61	Female	Lung Adenocarcinoma	T4N3M1b	IV			√			LC Focused Array
495	65	Female	Lung Adenocarcinoma	T4N2M1b	IV			√			LC Focused Array
496	65	Male	Lung Adenocarcinoma	T4N2M1b	IV					√	LC Focused Array
497	64	Female	Lung Adenocarcinoma	T2bN3M1a	IV			√			LC Focused Array
498	62	Female	Lung Adenocarcinoma	T4N3M1b	IV			√			LC Focused Array
499	50	Male	Lung Adenocarcinoma	T3N3M1b	IV				√		LC Focused Array
500	61	Male	Lung Adenocarcinoma	T4N3M1c	IV				√		LC Focused Array
501	67	Female	Lung Adenocarcinoma	T2aN3M1c	IV					√	LC Focused Array
502	66	Male	Lung Adenocarcinoma	T3N2M1b	IV					√	LC Focused Array
503	37	Male	Lung Adenocarcinoma	T4N2M1b	IV				√		LC Focused Array
504	65	Male	Lung Adenocarcinoma	T4N2M1a	IV					√	LC Focused Array; ELISA
505	58	Male	Lung Adenocarcinoma	T4N2M1b	IV					√	LC Focused Array
506	65	Female	Lung Adenocarcinoma	T3N3M1c	IV			√			LC Focused Array
507	58	Male	Lung Adenocarcinoma	T3N3M1b	IV					√	LC Focused Array
508	62	Female	Lung Adenocarcinoma	T4N2M1c	IV					√	LC Focused Array
509	49	Male	Lung Adenocarcinoma	T3N2M1c	IV				√		LC Focused Array
510	62	Female	Lung Adenocarcinoma	T4N2M1b	IV			√			LC Focused Array
511	76	Female	Lung Adenocarcinoma	T4N3M1b	IV			√			LC Focused Array
512	47	Male	Lung Adenocarcinoma	T4N2M1c	IV			√			LC Focused Array
513	56	Female	Lung Adenocarcinoma	T4N2M1c	IV			√			LC Focused Array
514	50	Male	Lung Adenocarcinoma	T4N3M1a	IV				√		LC Focused Array
515	58	Male	Lung Adenocarcinoma	T3N2M1c	IV					√	LC Focused Array
516	41	Female	Lung Adenocarcinoma	T3N2M1b	IV			√			LC Focused Array
517	62	Female	Lung Adenocarcinoma	T4N2M1b	IV			√			LC Focused Array
518	52	Female	Lung Adenocarcinoma	T4N3M1a	IV			√			LC Focused Array
519	71	Female	Lung Adenocarcinoma	T4N2M1b	IV			√			LC Focused Array
520	66	Male	Lung Adenocarcinoma	T4N2M1c	IV				√		LC Focused Array
521	58	Male	Lung Adenocarcinoma	T4N3M1c	IV				√		LC Focused Array
522	59	Male	Squamous Cell Lung Cancer	T1aN0M0	Ia					√	LC Focused Array; ELISA
523	62	Male	Squamous Cell Lung Cancer	T1aN0M0	Ia					√	LC Focused Array; ELISA
524	72	Male	Squamous Cell Lung Cancer	T2aN0M0	Ib					√	LC Focused Array; ELISA
525	57	Male	Squamous Cell Lung Cancer	T1cN0M0	Ia			√			LC Focused Array; ELISA
526	76	Male	Squamous Cell Lung Cancer	T1aN0M0	Ia					√	LC Focused Array; ELISA
527	59	Male	Squamous Cell Lung Cancer	T1aN0M0	Ia				√		LC Focused Array; ELISA
528	68	Male	Squamous Cell Lung Cancer	T1aN0M0	Ia					√	LC Focused Array; ELISA
529	69	Male	Squamous Cell Lung Cancer	T2aN0M0	Ib			√			LC Focused Array; ELISA
530	57	Male	Squamous Cell Lung Cancer	T2aN0M0	Ib				√		LC Focused Array; ELISA
531	65	Male	Squamous Cell Lung Cancer	T2aN0M0	Ib					√	LC Focused Array; ELISA
532	54	Male	Squamous Cell Lung Cancer	T1aN0M0	Ia				√		LC Focused Array; ELISA
533	58	Male	Squamous Cell Lung Cancer	T1bN1M0	Ia					√	LC Focused Array; ELISA
534	49	Male	Squamous Cell Lung Cancer	T1aN0M0	Ia				√		LC Focused Array
535	70	Male	Squamous Cell Lung Cancer	T2aN0M0	Ib					√	LC Focused Array; ELISA
536	66	Male	Squamous Cell Lung Cancer	T2aN0M0	Ib					√	LC Focused Array
537	67	Male	Squamous Cell Lung Cancer	T2aN0M0	Ib					√	LC Focused Array; ELISA
538	67	Male	Squamous Cell Lung Cancer	T1aN0M0	Ia					√	LC Focused Array; ELISA
539	57	Male	Squamous Cell Lung Cancer	T1aN0M0	Ia				√		LC Focused Array
540	46	Male	Squamous Cell Lung Cancer	T1bN0M0	Ia				√		LC Focused Array; ELISA
541	66	Male	Squamous Cell Lung Cancer	T2N0M0	Ib					√	LC Focused Array
542	64	Male	Squamous Cell Lung Cancer	T1aN0M0	Ia					√	LC Focused Array
543	71	Male	Squamous Cell Lung Cancer	T1aN0M0	Ia					√	LC Focused Array
544	55	Male	Squamous Cell Lung Cancer	T1aN0M0	Ia				√		LC Focused Array
545	47	Male	Squamous Cell Lung Cancer	T2aN0M0	Ib				√		LC Focused Array
546	58	Male	Squamous Cell Lung Cancer	T2aN0M0	Ib			√			LC Focused Array
547	71	Female	Squamous Cell Lung Cancer	T2aN0M0	Ib			√			LC Focused Array
548	81	Male	Squamous Cell Lung Cancer	T2aN0M0	Ib					√	LC Focused Array
549	60	Male	Squamous Cell Lung Cancer	T2aN0M0	Ib					√	LC Focused Array
550	64	Male	Squamous Cell Lung Cancer	T1aN0M0	Ia					√	LC Focused Array
551	56	Male	Squamous Cell Lung Cancer	T1cN0M0	Ia				√		LC Focused Array
552	74	Male	Squamous Cell Lung Cancer	T2bN0M0	IIa					√	LC Focused Array; ELISA
553	48	Female	Squamous Cell Lung Cancer	T3NOMO	IIb			√			LC Focused Array; ELISA
554	67	Male	Squamous Cell Lung Cancer	T3N0M0	IIb					√	LC Focused Array; ELISA
555	68	Male	Squamous Cell Lung Cancer	T2bN0M0	IIa					√	LC Focused Array; ELISA
556	65	Male	Squamous Cell Lung Cancer	T2bN0M0	IIa					√	LC Focused Array; ELISA
557	58	Female	Squamous Cell Lung Cancer	T2aN1MO	IIb					√	LC Focused Array; ELISA
558	70	Male	Squamous Cell Lung Cancer	T3N0M0	IIb					√	LC Focused Array; ELISA
559	58	Male	Squamous Cell Lung Cancer	T2bN0M0	IIa					√	LC Focused Array; ELISA
560	76	Male	Squamous Cell Lung Cancer	T2bN0M0	IIa					√	LC Focused Array; ELISA
561	63	Male	Squamous Cell Lung Cancer	T3NOMO	IIb					√	LC Focused Array
562	59	Male	Squamous Cell Lung Cancer	T3N0M0	IIb				√		LC Focused Array
563	79	Male	Squamous Cell Lung Cancer	T2aN1M0	IIb					√	LC Focused Array
564	51	Male	Squamous Cell Lung Cancer	T2bN0M0	IIa			√			LC Focused Array
565	69	Male	Squamous Cell Lung Cancer	T2bN0M0	IIa					√	LC Focused Array
566	71	Male	Squamous Cell Lung Cancer	T3NOMO	IIb					√	LC Focused Array
567	53	Male	Squamous Cell Lung Cancer	T3NOMO	IIb				√		LC Focused Array
568	54	Male	Squamous Cell Lung Cancer	T1bN2M0	IIIa					√	LC Focused Array; ELISA
569	76	Female	Squamous Cell Lung Cancer	T4N2M0	IIIb					√	LC Focused Array; ELISA
570	51	Male	Squamous Cell Lung Cancer	T2bN2M0	IIIa				√		LC Focused Array; ELISA
571	72	Male	Squamous Cell Lung Cancer	T3N1M0	IIIa					√	LC Focused Array; ELISA
572	57	Male	Squamous Cell Lung Cancer	T2aN2M0	IIIa				√		LC Focused Array; ELISA
573	73	Male	Squamous Cell Lung Cancer	T4N1M0	IIIa					√	LC Focused Array; ELISA
574	66	Male	Squamous Cell Lung Cancer	T2aN2M0	IIIa					√	LC Focused Array; ELISA
575	64	Male	Squamous Cell Lung Cancer	T2bN2M0	IIIa				√		LC Focused Array; ELISA
576	61	Female	Squamous Cell Lung Cancer	T1bN3M0	IIIb			√			LC Focused Array; ELISA
577	62	Male	Squamous Cell Lung Cancer	T2bN3M0	IIIb				√		LC Focused Array; ELISA
578	61	Male	Squamous Cell Lung Cancer	T4N2M0	IIIb					√	LC Focused Array; ELISA
579	70	Male	Squamous Cell Lung Cancer	T1aN2M0	IIIa			√			LC Focused Array; ELISA
580	47	Male	Squamous Cell Lung Cancer	T4N1M0	IIIa			√			LC Focused Array; ELISA
581	54	Male	Squamous Cell Lung Cancer	T1cN2M0	IIIa				√		LC Focused Array; ELISA
582	54	Male	Squamous Cell Lung Cancer	T1bN2M0	IIIa					√	LC Focused Array; ELISA
583	51	Male	Squamous Cell Lung Cancer	T4N2M0	IIIb				√		LC Focused Array; ELISA
584	64	Male	Squamous Cell Lung Cancer	T1bN3M0	IIIb					√	LC Focused Array; ELISA
585	60	Male	Squamous Cell Lung Cancer	T3N2M0	IIIb					√	LC Focused Array; ELISA
586	58	Male	Squamous Cell Lung Cancer	T2bN2M0	IIIa					√	LC Focused Array
587	58	Male	Squamous Cell Lung Cancer	T4aN0M0	IIIa					√	LC Focused Array
588	71	Male	Squamous Cell Lung Cancer	T2aN2M0	IIIa					√	LC Focused Array
589	64	Male	Squamous Cell Lung Cancer	T2bN2M0	IIIa					√	LC Focused Array
590	73	Male	Squamous Cell Lung Cancer	T4N2M0	IIIb					√	LC Focused Array
591	67	Male	Squamous Cell Lung Cancer	T2bN3M0	IIIb					√	LC Focused Array
592	60	Male	Squamous Cell Lung Cancer	T2aN3M0	IIIb				√		LC Focused Array
593	62	Male	Squamous Cell Lung Cancer	T3N1M0	IIIa				√		LC Focused Array
594	70	Male	Squamous Cell Lung Cancer	T4N2M0	IIIb			√			LC Focused Array
595	63	Male	Squamous Cell Lung Cancer	T1bN3M0	IIIb				√		LC Focused Array
596	65	Male	Squamous Cell Lung Cancer	T2bN3M0	IIIb					√	LC Focused Array
597	48	Male	Squamous Cell Lung Cancer	T3N1M0	IIIa				√		LC Focused Array
598	63	Male	Squamous Cell Lung Cancer	T4N0M0	IIIa					√	LC Focused Array
599	39	Female	Squamous Cell Lung Cancer	T4N0M0	IIIa				√		LC Focused Array
600	57	Male	Squamous Cell Lung Cancer	T2aN2M0	IIIa					√	LC Focused Array
601	70	Male	Squamous Cell Lung Cancer	T2bN2M0	IIIa					√	LC Focused Array
602	76	Male	Squamous Cell Lung Cancer	T2aN2M0	IIIa					√	LC Focused Array
603	70	Male	Squamous Cell Lung Cancer	T1bN2M0	IIIa					√	LC Focused Array
604	61	Male	Squamous Cell Lung Cancer	T1aN2M0	IIIa				√		LC Focused Array
605	61	Male	Squamous Cell Lung Cancer	T2aN2M0	IIIa					√	LC Focused Array
606	70	Male	Squamous Cell Lung Cancer	T2bN3M0	IIIb					√	LC Focused Array
607	69	Male	Squamous Cell Lung Cancer	T4N2M0	IIIb					√	LC Focused Array
608	71	Male	Squamous Cell Lung Cancer	T2aN3M0	IIIb					√	LC Focused Array
609	65	Male	Squamous Cell Lung Cancer	T4N2M0	IIIb					√	LC Focused Array
610	70	Male	Squamous Cell Lung Cancer	T2aN2M0	IIIa					√	LC Focused Array
611	61	Male	Squamous Cell Lung Cancer	T1bN3M0	IIIb					√	LC Focused Array
612	52	Male	Squamous Cell Lung Cancer	T4N2M0	IIIb				√		LC Focused Array
613	66	Male	Squamous Cell Lung Cancer	T2aN2M0	IIIa					√	LC Focused Array
614	66	Male	Squamous Cell Lung Cancer	T1cN3M0	IIIb					√	LC Focused Array
615	60	Male	Squamous Cell Lung Cancer	T2aN2M0	IIIa					√	LC Focused Array
616	54	Male	Squamous Cell Lung Cancer	T2aN2M0	IIIa				√		LC Focused Array
617	62	Male	Squamous Cell Lung Cancer	T3N2M1c	IV					√	LC Focused Array
618	69	Male	Squamous Cell Lung Cancer	T4N2M1c	IV					√	LC Focused Array
619	62	Male	Squamous Cell Lung Cancer	T3N2M1b	IV					√	LC Focused Array
620	65	Male	Squamous Cell Lung Cancer	T4N2M1c	IV					√	LC Focused Array
621	70	Male	Squamous Cell Lung Cancer	T4N3M1a	IV					√	LC Focused Array
622	75	Male	Squamous Cell Lung Cancer	T3N2M1b	IV					√	LC Focused Array
623	49	Male	Squamous Cell Lung Cancer	T4N2M1b	IV					√	LC Focused Array
624	62	Male	Squamous Cell Lung Cancer	T3N3M1c	IV					√	LC Focused Array
625	56	Female	Squamous Cell Lung Cancer	T3N3M1c	IV			√			LC Focused Array; ELISA
626	56	Female	Squamous Cell Lung Cancer	T4N2M1c	IV			√			LC Focused Array
627	61	Male	Squamous Cell Lung Cancer	T4N2M1b	IV					√	LC Focused Array; ELISA
628	50	Male	Squamous Cell Lung Cancer	T4N3M1c	IV				√		LC Focused Array
629	59	Male	Squamous Cell Lung Cancer	T3N2M1b	IV			√			LC Focused Array
630	72	Male	Squamous Cell Lung Cancer	T4N2M1b	IV					√	LC Focused Array
631	58	Male	Squamous Cell Lung Cancer	T3N2M1b	IV					√	LC Focused Array
632	78	Male	Squamous Cell Lung Cancer	T4N2M1b	IV					√	LC Focused Array
633	59	Male	Squamous Cell Lung Cancer	T4aN3M1c	IV				√		LC Focused Array
634	59	Male	Squamous Cell Lung Cancer	T4N2M1c	IV			√			LC Focused Array
635	59	Male	Squamous Cell Lung Cancer	T4N2M1b	IV					√	LC Focused Array
636	59	Male	Squamous Cell Lung Cancer	T3N3M1a	IV			√			LC Focused Array
637	46	Male	Squamous Cell Lung Cancer	T3N3M1a	IV				√		LC Focused Array
638	68	Female	Squamous Cell Lung Cancer	T4N2M1c	IV					√	LC Focused Array
639	58	Male	Squamous Cell Lung Cancer	T4N3M1c	IV					√	LC Focused Array
640	77	Male	Squamous Cell Lung Cancer	T2bN3M1c	IV					√	LC Focused Array
641	67	Male	Squamous Cell Lung Cancer	T4N3M1b	IV					√	LC Focused Array
642	59	Male	Squamous Cell Lung Cancer	T2bN3M1b	IV					√	LC Focused Array
643	61	Male	Squamous Cell Lung Cancer	T4N3M1b	IV					√	LC Focused Array
644	54	Male	Squamous Cell Lung Cancer	T2aN3M1c	IV				√		LC Focused Array
645	74	Male	Squamous Cell Lung Cancer	T3N2M1b	IV					√	LC Focused Array
646	70	Male	Squamous Cell Lung Cancer	T4N2M1b	IV					√	LC Focused Array
647	47	Male	Rectal Cancer	T2aN0M0	Ib				√		LC Focused Array
648	18	Female	Rectal Cancer	T2aN0M0	Ib			√			LC Focused Array
649	55	Male	Rectal Cancer	T1aN0M0	Ia					√	LC Focused Array
650	58	Male	Rectal Cancer	T1cN0M0	Ia			√			LC Focused Array
651	58	Female	Rectal Cancer	T1aN0M0	Ia			√			LC Focused Array
652	62	Male	Rectal Cancer	T1cN0M0	Ia				√		LC Focused Array
653	61	Female	Rectal Cancer	T2bN0M0	IIa			√			LC Focused Array
654	66	Male	Rectal Cancer	T2bN0M0	IIa			√			LC Focused Array
655	62	Female	Rectal Cancer	T2bN0M0	IIa			√			LC Focused Array
656	66	Female	Rectal Cancer	T2bN0M0	IIa			√			LC Focused Array
657	53	Male	Rectal Cancer	T3N0M0	IIb				√		LC Focused Array
658	44	Male	Rectal Cancer	T3N0M0	IIb				√		LC Focused Array
659	70	Female	Rectal Cancer	T2aN1MO	IIb			√			LC Focused Array
660	45	Male	Rectal Cancer	T2bN1MO	IIb					√	LC Focused Array
661	62	Female	Rectal Cancer	T2bN1MO	IIb			√			LC Focused Array
662	65	Male	Rectal Cancer	T2aN2M0	IIIa					√	LC Focused Array
663	58	Female	Rectal Cancer	T1aN2M0	IIIa			√			LC Focused Array
664	60	Male	Rectal Cancer	T2aN2M0	IIIa					√	LC Focused Array
665	41	Male	Rectal Cancer	T2bN2M0	IIIa				√		LC Focused Array
666	76	Male	Rectal Cancer	T2aN2M0	IIIa					√	LC Focused Array
667	61	Female	Rectal Cancer	T1bN2M0	IIIa			√			LC Focused Array
668	52	Male	Rectal Cancer	T2bN2M0	IIIa					√	LC Focused Array
669	63	Female	Rectal Cancer	T2aN2M0	IIIa			√			LC Focused Array
670	71	Male	Rectal Cancer	T4N2M0	IIIb			√			LC Focused Array
671	56	Male	Rectal Cancer	T3N2M0	IIIb				√		LC Focused Array
672	75	Male	Rectal Cancer	T3N2M0	IIIb					√	LC Focused Array
673	63	Female	Rectal Cancer	T2bN3M0	IIIb			√			LC Focused Array
674	65	Male	Rectal Cancer	T4N2M0	IIIb			√			LC Focused Array
675	61	Female	Rectal Cancer	T2aN3M0	IIIb					√	LC Focused Array
676	57	Male	Rectal Cancer	T3N2M1	IV			√			LC Focused Array
677	73	Male	Rectal Cancer	T4N2M1	IV					√	LC Focused Array
678	74	Female	Rectal Cancer	T4N3M1	IV			√			LC Focused Array
679	69	Male	Rectal Cancer	T3N2M1	IV					√	LC Focused Array
680	62	Female	Rectal Cancer	T4N2M1	IV			√			LC Focused Array
681	50	Female	Liver Cancer				A1	√			LC Focused Array
682	43	Male	Liver Cancer				A1			√	LC Focused Array
683	46	Male	Liver Cancer				A2	√			LC Focused Array
684	59	Male	Liver Cancer				A2	√			LC Focused Array
685	74	Male	Liver Cancer				A2			√	LC Focused Array
686	74	Female	Liver Cancer				A3	√			LC Focused Array
687	56	Male	Liver Cancer				A4		√		LC Focused Array
688	39	Male	Liver Cancer				A4	√			LC Focused Array
689	73	Male	Liver Cancer				A4	√			LC Focused Array
690	61	Female	Liver Cancer				A4	√			LC Focused Array
691	62	Female	Liver Cancer				B	√			LC Focused Array
692	51	Male	Liver Cancer				B		√		LC Focused Array
693	69	Male	Liver Cancer				B			√	LC Focused Array
694	67	Male	Liver Cancer				B	√			LC Focused Array
695	52	Male	Liver Cancer				B			√	LC Focused Array
696	47	Male	Liver Cancer				B			√	LC Focused Array
697	31	Male	Liver Cancer				B		√		LC Focused Array
698	52	Male	Liver Cancer				B			√	LC Focused Array
699	51	Male	Liver Cancer				B	√			LC Focused Array
700	43	Male	Liver Cancer				B	√			LC Focused Array
701	46	Male	Liver Cancer				B		√		LC Focused Array
702	59	Male	Liver Cancer				B	√			LC Focused Array
703	56	Male	Liver Cancer				B	√			LC Focused Array
704	58	Male	Liver Cancer				B			√	LC Focused Array
705	56	Female	Liver Cancer				B	√			LC Focused Array
706	68	Male	Liver Cancer				B			√	LC Focused Array
707	61	Female	Liver Cancer				B	√			LC Focused Array
708	66	Male	Liver Cancer				B			√	LC Focused Array
709	48	Male	Liver Cancer				B		√		LC Focused Array
710	72	Male	Liver Cancer				B			√	LC Focused Array
711	65	Male	Liver Cancer				B	√			LC Focused Array
712	65	Male	Liver Cancer				B	√			LC Focused Array
713	62	Female	Liver Cancer				B	√			LC Focused Array
714	72	Male	Liver Cancer				B	√			LC Focused Array
715	69	Male	Liver Cancer				B			√	LC Focused Array
716	58	Male	Liver Cancer				B		√		LC Focused Array
717	74	Male	Liver Cancer				C			√	LC Focused Array
718	48	Female	Liver Cancer				C	√			LC Focused Array
719	39	Male	Liver Cancer				C			√	LC Focused Array
720	34	Male	Liver Cancer				C	√			LC Focused Array
721	42	Male	Liver Cancer				C		√		LC Focused Array
722	51	Male	Liver Cancer				C		√		LC Focused Array
723	65	Male	Liver Cancer				C	√			LC Focused Array
724	71	Female	Liver Cancer				C	√			LC Focused Array
725	34	Male	Liver Cancer				C		√		LC Focused Array
726	59	Male	Liver Cancer				C			√	LC Focused Array
727	75	Male	Liver Cancer				C	√			LC Focused Array
728	62	Male	Liver Cancer				C	√			LC Focused Array
729	77	Male	Liver Cancer				C			√	LC Focused Array
730	47	Female	Liver Cancer				C	√			LC Focused Array
731	53	Male	Liver Cancer				C		√		LC Focused Array
732	60	Female	Liver Cancer				C	√			LC Focused Array
733	72	Female	Liver Cancer				C	√			LC Focused Array
734	72	Male	Liver Cancer				C			√	LC Focused Array
735	55	Male	Liver Cancer				C			√	LC Focused Array
736	67	Male	Liver Cancer				C	√			LC Focused Array
737	51	Male	Liver Cancer				C	√			LC Focused Array
738	50	Male	Liver Cancer				C			√	LC Focused Array
739	27	Male	Liver Cancer				C	√			LC Focused Array
740	60	Male	Liver Cancer				D	√			LC Focused Array
741	36	Male	Liver Cancer				D		√		LC Focused Array
742	71	Male	Liver Cancer				D	√			LC Focused Array
743	71	Male	Liver Cancer				D			√	LC Focused Array
744	44	Male	Liver Cancer				D		√		LC Focused Array
745	63	Male	Liver Cancer				D	√			LC Focused Array
746	52	Male	Liver Cancer				D			√	LC Focused Array
747	34	Female	Cervical Cancer			Ia1			√		LC Focused Array
748	44	Female	Cervical Cancer			Ia1		√			LC Focused Array
749	42	Female	Cervical Cancer			Ia2		√			LC Focused Array
750	55	Female	Cervical Cancer			Ia2		√			LC Focused Array
751	42	Female	Cervical Cancer			Ia2		√			LC Focused Array
752	61	Female	Cervical Cancer			Ib1		√			LC Focused Array
753	52	Female	Cervical Cancer			Ib1		√			LC Focused Array
754	52	Female	Cervical Cancer			Ib1		√			LC Focused Array
755	46	Female	Cervical Cancer			Ib1		√			LC Focused Array
756	44	Female	Cervical Cancer			Ib1		√			LC Focused Array
757	49	Female	Cervical Cancer			Ib1		√			LC Focused Array
758	29	Female	Cervical Cancer			IIa			√		LC Focused Array
759	24	Female	Cervical Cancer			IIa		√			LC Focused Array
760	50	Female	Cervical Cancer			IIa		√			LC Focused Array
761	54	Female	Cervical Cancer			IIa		√			LC Focused Array
762	52	Female	Cervical Cancer			IIb		√			LC Focused Array
763	47	Female	Cervical Cancer			IIb		√			LC Focused Array
764	52	Female	Cervical Cancer			IIb		√			LC Focused Array
765	46	Female	Cervical Cancer			IIb		√			LC Focused Array
766	38	Female	Cervical Cancer			IIb			√		LC Focused Array
767	39	Female	Cervical Cancer			IIIa		√			LC Focused Array
768	46	Female	Cervical Cancer			IIIa		√			LC Focused Array
769	41	Female	Cervical Cancer			IIIa		√			LC Focused Array
770	44	Female	Cervical Cancer			IIIb		√			LC Focused Array
771	59	Female	Cervical Cancer			IIIb		√			LC Focused Array
772	64	Female	Cervical Cancer			IIIb		√			LC Focused Array
773	42	Female	Cervical Cancer			IIIb		√			LC Focused Array
774	59	Male	Esophagus Cancer	T1aN0M0	Ia				√		LC Focused Array
775	54	Male	Esophagus Cancer	T1cN0M0	Ia				√		LC Focused Array
776	60	Male	Esophagus Cancer	T1bN1M0	Ia			√			LC Focused Array
777	59	Female	Esophagus Cancer	T1aN0M0	Ia			√			LC Focused Array
778	64	Female	Esophagus Cancer	T2aN0M0	Ib			√			LC Focused Array
779	62	Male	Esophagus Cancer	T2aN0M0	Ib			√			LC Focused Array
780	68	Male	Esophagus Cancer	T2bN0M0	IIa			√			LC Focused Array
781	56	Male	Esophagus Cancer	T2bN0M0	IIa					√	LC Focused Array
782	74	Male	Esophagus Cancer	T2aN1MO	IIb					√	LC Focused Array
783	53	Female	Esophagus Cancer	T3N0M0	IIb			√			LC Focused Array
784	62	Male	Esophagus Cancer	T3N0M0	IIb				√		LC Focused Array
785	51	Male	Esophagus Cancer	T2aN1MO	IIb				√		LC Focused Array
786	60	Male	Esophagus Cancer	T2bN1MO	IIb					√	LC Focused Array
787	79	Male	Esophagus Cancer	T2bN1MO	IIb			√			LC Focused Array
788	53	Male	Esophagus Cancer	T3N0M0	IIb				√		LC Focused Array
789	58	Male	Esophagus Cancer	T2bN2M0	IIIa			√			LC Focused Array
790	64	Male	Esophagus Cancer	T4aN0M0	IIIa					√	LC Focused Array
791	70	Male	Esophagus Cancer	T2aN2M0	IIIa					√	LC Focused Array
792	63	Male	Esophagus Cancer	T2bN2M0	IIIa			√			LC Focused Array
793	68	Male	Esophagus Cancer	T2bN2M0	IIIa					√	LC Focused Array
794	63	Male	Esophagus Cancer	T2aN2M0	IIIa			√			LC Focused Array
795	60	Female	Esophagus Cancer	T1bN2M0	IIIa			√			LC Focused Array
796	59	Male	Esophagus Cancer	T3N1M0	IIIa			√			LC Focused Array
797	68	Male	Esophagus Cancer	T3N1M0	IIIa					√	LC Focused Array
798	57	Female	Esophagus Cancer	T2aN2M0	IIIa					√	LC Focused Array
799	65	Male	Esophagus Cancer	T4N1M0	IIIa					√	LC Focused Array
800	80	Male	Esophagus Cancer	T3N1M0	IIIa					√	LC Focused Array
801	53	Male	Esophagus Cancer	T4N0M0	IIIa				√		LC Focused Array
802	64	Male	Esophagus Cancer	T4N0M0	IIIa			√			LC Focused Array
803	52	Female	Esophagus Cancer	T2aN2M0	IIIa			√			LC Focused Array
804	46	Male	Esophagus Cancer	T2bN2M0	IIIa				√		LC Focused Array
805	49	Female	Esophagus Cancer	T4N2M0	IIIb			√			LC Focused Array
806	69	Male	Esophagus Cancer	T2bN3M0	IIIb					√	LC Focused Array
807	64	Male	Esophagus Cancer	T2aN3M0	IIIb			√			LC Focused Array
808	70	Male	Esophagus Cancer	T4N2M0	IIIb			√			LC Focused Array
809	61	Male	Esophagus Cancer	T1bN3M0	IIIb				√		LC Focused Array
810	60	Male	Esophagus Cancer	T2bN3M0	IIIb					√	LC Focused Array
811	74	Female	Esophagus Cancer	T1bN3M0	IIIb			√			LC Focused Array
812	50	Male	Esophagus Cancer	T2bN3M0	IIIb			√			LC Focused Array
813	51	Male	Esophagus Cancer	T4N2M0	IIIb			√			LC Focused Array
814	60	Male	Esophagus Cancer	T4N2M1	IV					√	LC Focused Array
815	58	Female	Esophagus Cancer	T4N3M1	IV			√			LC Focused Array
816	61	Male	Esophagus Cancer	T3N2M1	IV					√	LC Focused Array
817	63	Female	Esophagus Cancer	T4N2M1	IV			√			LC Focused Array
818	52	Female	Esophagus Cancer	T3N3M1	IV			√			LC Focused Array
819	37	Female	Esophagus Cancer	T3N3M1	IV			√			LC Focused Array
820	73	Male	Esophagus Cancer	T4N2M1	IV					√	LC Focused Array
821	65	Male	Esophagus Cancer	T4N2M1	IV					√	LC Focused Array
822	56	Male	Gastric Cancer	T1aN0M0	Ia			√			LC Focused Array
823	56	Male	Gastric Cancer	T1bN0M0	Ia			√			LC Focused Array
824	57	Male	Gastric Cancer	T1aN0M0	Ia				√		LC Focused Array
825	58	Male	Gastric Cancer	T1aN0M0	Ia					√	LC Focused Array
826	52	Male	Gastric Cancer	T2aN0M0	Ib				√		LC Focused Array
827	51	Female	Gastric Cancer	T2aN0M0	Ib			√			LC Focused Array
828	74	Male	Gastric Cancer	T2aN0M0	Ib					√	LC Focused Array
829	70	Male	Gastric Cancer	T2aN0M0	Ib			√			LC Focused Array
830	76	Male	Gastric Cancer	T2aN0M0	Ib			√			LC Focused Array
831	63	Male	Gastric Cancer	T2aN1MO	IIb			√			LC Focused Array
832	64	Male	Gastric Cancer	T3N0M0	IIb				√		LC Focused Array
833	70	Male	Gastric Cancer	T3N0M0	IIb					√	LC Focused Array
834	65	Male	Gastric Cancer	T2aN1MO	IIb					√	LC Focused Array
835	63	Male	Gastric Cancer	T2bN1MO	IIb			√			LC Focused Array
836	47	Male	Gastric Cancer	T2bN1MO	IIb				√		LC Focused Array
837	66	Male	Gastric Cancer	T3N0M0	IIb					√	LC Focused Array
838	55	Male	Gastric Cancer	T3NOMO	IIb				√		LC Focused Array
839	57	Male	Gastric Cancer	T1bN2M0	IIIa			√			LC Focused Array
840	62	Male	Gastric Cancer	T1aN2M0	IIIa					√	LC Focused Array
841	60	Male	Gastric Cancer	T2aN2M0	IIIa				√		LC Focused Array
842	74	Male	Gastric Cancer	T2bN2M0	IIIa					√	LC Focused Array
843	67	Male	Gastric Cancer	T4N1M0	IIIa			√			LC Focused Array
844	59	Male	Gastric Cancer	T2aN2M0	IIIa				√		LC Focused Array
845	69	Female	Gastric Cancer	T2bN2M0	IIIa			√			LC Focused Array
846	66	Male	Gastric Cancer	T4N1M0	IIIa					√	LC Focused Array
847	59	Male	Gastric Cancer	T1aN2M0	IIIa					√	LC Focused Array
848	63	Female	Gastric Cancer	T1bN2M0	IIIa			√			LC Focused Array
849	46	Female	Gastric Cancer	T3N1M0	IIIa				√		LC Focused Array
850	78	Male	Gastric Cancer	T4N1M0	IIIa					√	LC Focused Array
851	78	Male	Gastric Cancer	T2aN3M0	IIIb			√			LC Focused Array
852	55	Male	Gastric Cancer	T4N2M0	IIIb					√	LC Focused Array
853	58	Male	Gastric Cancer	T2aN3M0	IIIb			√			LC Focused Array
854	47	Female	Gastric Cancer	T3N2M0	IIIb			√			LC Focused Array
855	59	Male	Gastric Cancer	T3N2M0	IIIb					√	LC Focused Array
856	50	Male	Gastric Cancer	T4N2M0	IIIb				√		LC Focused Array
857	72	Male	Gastric Cancer	T2bN3M0	IIIb			√			LC Focused Array
858	67	Male	Gastric Cancer	T1bN3M0	IIIb					√	LC Focused Array
859	64	Female	Gastric Cancer	T1bN2M0	IIIb			√			LC Focused Array
860	54	Male	Gastric Cancer	T2aN3M0	IIIb					√	LC Focused Array
861	75	Male	Gastric Cancer	T3N2M0	IIIb			√			LC Focused Array
862	49	Female	Gastric Cancer	T3N2M0	IIIb				√		LC Focused Array
863	56	Male	Gastric Cancer	T4N2M0	IIIb					√	LC Focused Array
864	62	Female	Gastric Cancer	T4N2M0	IIIb			√			LC Focused Array
865	72	Female	Gastric Cancer	T2aN3M0	IIIb			√			LC Focused Array
866	56	Female	Gastric Cancer	T4N2M0	IIIb					√	LC Focused Array
867	44	Male	Gastric Cancer	T2bN3M1	IV				√		LC Focused Array
868	80	Female	Gastric Cancer	T3N2M1	IV			√			LC Focused Array
869	47	Male	Gastric Cancer	T3N3M1	IV				√		LC Focused Array
870	69	Male	Gastric Cancer	T4N2M1	IV					√	LC Focused Array
871	66	Male	Gastric Cancer	T4N2M1	IV			√			LC Focused Array
872	47	Female	Gastric Cancer	T4N3M1	IV			√			LC Focused Array
873	64	Male	Healthy							√	ELISA
874	56	Male	Healthy							√	ELISA
875	63	Male	Healthy							√	ELISA
876	49	Male	Healthy							√	ELISA
877	33	Female	Healthy						√		ELISA
878	38	Male	Healthy						√		ELISA
879	47	Female	Healthy					√			ELISA
880	48	Male	Healthy							√	ELISA
881	74	Male	Healthy							√	ELISA
882	45	Male	Healthy							√	ELISA
883	34	Male	Healthy						√		ELISA
884	52	Male	Healthy							√	ELISA
885	46	Male	Healthy						√		ELISA
886	43	Female	Healthy					√			ELISA
887	39	Female	Healthy					√			ELISA
888	45	Female	Healthy						√		ELISA
889	67	Male	Healthy							√	ELISA
890	52	Female	Healthy					√			ELISA
891	42	Female	Healthy					√			ELISA
892	66	Male	Healthy							√	ELISA
893	56	Male	Healthy							√	ELISA
894	51	Male	Healthy						√		ELISA
895	44	Male	Healthy							√	ELISA
896	53	Male	Healthy							√	ELISA
897	46	Female	Healthy						√		ELISA
898	66	Male	Healthy							√	ELISA
899	55	Male	Healthy							√	ELISA
900	43	Male	Healthy						√		ELISA
901	44	Male	Healthy							√	ELISA
902	54	Female	Healthy					√			ELISA
903	38	Female	Healthy					√			ELISA
904	72	Male	Healthy							√	ELISA
905	43	Male	Healthy						√		ELISA
906	70	Female	Healthy					√			ELISA
907	62	Male	Healthy							√	ELISA
908	45	Male	Healthy						√		ELISA
909	60	Male	Healthy							√	ELISA
910	53	Female	Healthy							√	ELISA
911	38	Female	Healthy						√		ELISA
912	50	Male	Healthy							√	ELISA
913	48	Female	Healthy					√			ELISA
914	44	Male	Healthy							√	ELISA
915	71	Female	Healthy					√			ELISA
916	52	Male	Healthy							√	ELISA
917	53	Male	Healthy						√		ELISA
918	61	Female	Healthy							√	ELISA
919	70	Male	Healthy							√	ELISA
920	54	Male	Healthy							√	ELISA
921	53	Male	Healthy							√	ELISA
922	43	Female	Pulmonary tuberculosis					√			ELISA
923	66	Female	Pulmonary tuberculosis					√			ELISA
924	69	Male	Pulmonary tuberculosis					√			ELISA
925	62	Male	Pulmonary tuberculosis					√			ELISA
926	53	Male	Pulmonary tuberculosis					√			ELISA
927	54	Male	Pulmonary tuberculosis						√		ELISA
928	53	Male	Pulmonary tuberculosis							√	ELISA
929	47	Male	Pulmonary tuberculosis						√		ELISA
930	73	Male	Pulmonary tuberculosis					√			ELISA
931	43	Female	Pulmonary tuberculosis					√			ELISA
932	53	Female	Pulmonary tuberculosis					√			ELISA
933	84	Male	Pneumonia					√			ELISA
934	83	Male	Pneumonia					√			ELISA
935	91	Male	Pneumonia							√	ELISA
936	62	Male	Pneumonia							√	ELISA
937	57	Female	Pneumonia						√		ELISA
938	56	Female	Pneumonia						√		ELISA
939	35	Female	Pneumonia					√			ELISA
940	64	Male	Pneumonia						√		ELISA
941	71	Male	Pneumonia					√			ELISA
942	56	Male	Pneumonia						√		ELISA
943	67	Male	Pneumonia							√	ELISA
944	73	Female	Pneumonia							√	ELISA
945	64	Male	Pneumonia						√		ELISA
946	52	Male	Pneumonia						√		ELISA
947	54	Male	Pneumonia							√	ELISA
948	30	Male	Pneumonia						√		ELISA
949	80	Male	Pneumonia							√	ELISA
950	51	Female	Pneumonia					√			ELISA
951	27	Male	Pneumonia						√		ELISA
952	56	Male	Pneumonia					√			ELISA
953	63	Female	Pneumonia					√			ELISA
954	74	Male	Pneumonia							√	ELISA
955	44	Male	Pneumonia						√		ELISA
956	44	Male	Pneumonia						√		ELISA
957	67	Male	Pneumonia							√	ELISA
958	53	Male	Pneumonia							√	ELISA
959	39	Male	Pneumonia						√		ELISA
960	80	Female	Pneumonia					√			ELISA
961	83	Male	Chronic obstructive pulmonary disease							√	ELISA
962	72	Male	Chronic obstructive pulmonary disease							√	ELISA
963	62	Female	Chronic obstructive pulmonary disease							√	ELISA
964	69	Male	Chronic obstructive pulmonary disease							√	ELISA
965	52	Male	Chronic obstructive pulmonary disease						√		ELISA
966	67	Male	Chronic obstructive pulmonary disease							√	ELISA
967	58	Male	Chronic obstructive pulmonary disease							√	ELISA
968	66	Male	Chronic obstructive pulmonary disease							√	ELISA
969	67	Male	Chronic obstructive pulmonary disease							√	ELISA
970	58	Male	Chronic obstructive pulmonary disease							√	ELISA
971	78	Male	Chronic obstructive pulmonary disease							√	ELISA
972	57	Male	Chronic obstructive pulmonary disease							√	ELISA
973	57	Female	Chronic obstructive pulmonary disease					√			ELISA
974	51	Male	Small Cell Lung Cancer		Limited				√		ELISA
975	56	Male	Small Cell Lung Cancer		Limited					√	ELISA
976	66	Male	Small Cell Lung Cancer		Limited					√	ELISA
977	51	Male	Small Cell Lung Cancer		Limited					√	ELISA
978	52	Female	Small Cell Lung Cancer		Limited				√		ELISA
979	76	Male	Small Cell Lung Cancer		Limited					√	ELISA
980	70	Male	Small Cell Lung Cancer		Limited					√	ELISA
981	45	Male	Small Cell Lung Cancer		Limited				√		ELISA
982	61	Male	Small Cell Lung Cancer		Limited					√	ELISA
983	60	Male	Small Cell Lung Cancer		Limited					√	ELISA
984	63	Male	Small Cell Lung Cancer		Limited					√	ELISA
985	56	Male	Small Cell Lung Cancer		Limited					√	ELISA
986	62	Male	Small Cell Lung Cancer		Limited				√		ELISA
987	51	Male	Small Cell Lung Cancer		Limited				√		ELISA
988	75	Male	Small Cell Lung Cancer		Limited					√	ELISA
989	46	Male	Small Cell Lung Cancer		Limited				√		ELISA
990	65	Male	Small Cell Lung Cancer		Extensive				√		ELISA
991	62	Male	Small Cell Lung Cancer		Extensive					√	ELISA
992	66	Male	Small Cell Lung Cancer		Extensive					√	ELISA
993	56	Male	Small Cell Lung Cancer		Extensive					√	ELISA
994	51	Female	Small Cell Lung Cancer		Extensive				√		ELISA
995	63	Male	Small Cell Lung Cancer		Extensive					√	ELISA
996	69	Male	Small Cell Lung Cancer		Extensive					√	ELISA
997	61	Male	Small Cell Lung Cancer		Extensive				√		ELISA
998	68	Male	Small Cell Lung Cancer		Extensive					√	ELISA
999	55	Male	Small Cell Lung Cancer		Extensive					√	ELISA
1000	67	Male	Small Cell Lung Cancer		Extensive					√	ELISA
1001	68	Male	Small Cell Lung Cancer		Extensive					√	ELISA
1002	64	Female	Small Cell Lung Cancer		Extensive					√	ELISA
1003	67	Male	Small Cell Lung Cancer		Extensive					√	ELISA
1004	65	Male	Small Cell Lung Cancer		Extensive					√	ELISA
1005	51	Male	Small Cell Lung Cancer		Extensive				√		ELISA
1006	65	Male	Small Cell Lung Cancer		Extensive					√	ELISA
1007	67	Male	Small Cell Lung Cancer		Extensive					√	ELISA
1008	56	Male	Small Cell Lung Cancer		Extensive					√	ELISA
1009	56	Male	Small Cell Lung Cancer		Extensive					√	ELISA
1010	62	Male	Small Cell Lung Cancer		Extensive					√	ELISA
1011	62	Male	Small Cell Lung Cancer		Extensive					√	ELISA
1012	48	Male	Lung Adenocarcinoma	T1bN0M0	Ia				√		ELISA
1013	55	Male	Lung Adenocarcinoma	T1aN0M0	Ia					√	ELISA
1014	55	Female	Lung Adenocarcinoma	T1aN0M0	Ia			√			ELISA
1015	49	Female	Lung Adenocarcinoma	T1aN0M0	Ia			√			ELISA
1016	52	Male	Lung Adenocarcinoma	T2aN0M0	Ib					√	ELISA
1017	44	Female	Lung Adenocarcinoma	T2aN0M0	Ib			√			ELISA
1018	68	Male	Lung Adenocarcinoma	T2aN0M0	Ib					√	ELISA
1019	60	Male	Lung Adenocarcinoma	T2bN0M0	IIa				√		ELISA
1020	59	Male	Lung Adenocarcinoma	T2bN0M0	IIa					√	ELISA
1021	77	Male	Lung Adenocarcinoma	T2bN1M0	IIb					√	ELISA
1022	79	Male	Lung Adenocarcinoma	T3NOMO	IIb			√			ELISA
1023	40	Female	Lung Adenocarcinoma	T3N0M0	IIb			√			ELISA
1024	52	Male	Lung Adenocarcinoma	T1aN2M0	IIIa				√		ELISA
1025	36	Female	Lung Adenocarcinoma	T1bN2M0	IIIa			√			ELISA
1026	65	Male	Lung Adenocarcinoma	T4N2M0	IIIb					√	ELISA
1027	75	Male	Lung Adenocarcinoma	T2bN3M0	IIIb					√	ELISA
1028	66	Male	Lung Adenocarcinoma	T4N2M1c	IV					√	ELISA
1029	68	Male	Lung Adenocarcinoma	T4N2M1b	IV					√	ELISA
1030	46	Female	Lung Adenocarcinoma	T4N3M1b	IV			√			ELISA
1031	75	Male	Lung Adenocarcinoma	T2aN2M1b	IV					√	ELISA
1032	61	Female	Lung Adenocarcinoma	T2aN3M1a	IV			√			ELISA
1033	62	Male	Lung Adenocarcinoma	T2bN2M1b	IV			√			ELISA
1034	60	Female	Lung Adenocarcinoma	T4N3M1b	IV			√			ELISA
1035	64	Male	Lung Adenocarcinoma	T4N3M1c	IV			√			ELISA
1036	73	Female	Lung Adenocarcinoma	T4N2M1c	IV			√			ELISA
1037	58	Female	Lung Adenocarcinoma	T2N3M1a	IV				√		ELISA
1038	49	Male	Lung Adenocarcinoma	T4N3M1c	IV					√	ELISA
1039	48	Female	Lung Adenocarcinoma	T3N2M1c	IV			√			ELISA
1040	66	Female	Lung Adenocarcinoma	T4N3M1b	IV			√			ELISA
1041	60	Male	Lung Adenocarcinoma	T2bN3M1a	IV				√		ELISA
1042	77	Male	Lung Adenocarcinoma	T2aN3M1b	IV					√	ELISA
1043	60	Male	Lung Adenocarcinoma	T2bN2M1b	IV				√		ELISA
1044	61	Male	Lung Adenocarcinoma	T4N3M1b	IV					√	ELISA
1045	43	Male	Lung Adenocarcinoma	T4N3M1b	IV			√			ELISA
1046	62	Female	Lung Adenocarcinoma	T3N3M1b	IV			√			ELISA
1047	58	Male	Lung Adenocarcinoma	T4N3M1c	IV				√		ELISA
1048	52	Male	Lung Adenocarcinoma	T2bN1M1a	IV				√		ELISA
1049	64	Male	Lung Adenocarcinoma	T2aN3M1a	IV					√	ELISA
1050	52	Female	Lung Adenocarcinoma	T2bN2M1c	IV			√			ELISA
1051	52	Female	Lung Adenocarcinoma	T4N2M1b	IV			√			ELISA
1052	41	Female	Lung Adenocarcinoma	T4N1M1c	IV			√			ELISA
1053	71	Female	Lung Adenocarcinoma	T3N3M1b	IV					√	ELISA
1054	62	Female	Lung Adenocarcinoma	T2bN2M1a	IV				√		ELISA
1055	66	Male	Lung Adenocarcinoma	T4N2M1c	IV			√			ELISA
1056	71	Female	Lung Adenocarcinoma	T4N3M1c	IV			√			ELISA
1057	57	Male	Squamous Cell Lung Cancer	T1aN0M0	Ia				√		ELISA
1058	76	Male	Squamous Cell Lung Cancer	T1aN0M0	Ia					√	ELISA
1059	59	Male	Squamous Cell Lung Cancer	T1bN0M0	Ia					√	ELISA
1060	68	Male	Squamous Cell Lung Cancer	T2N0M0	Ib					√	ELISA
1061	59	Male	Squamous Cell Lung Cancer	T1aN0M0	Ia					√	ELISA
1062	62	Male	Squamous Cell Lung Cancer	T1aN0M0	Ia			√			ELISA
1063	72	Male	Squamous Cell Lung Cancer	T1aN0M0	Ia			√			ELISA
1064	69	Female	Squamous Cell Lung Cancer	T2aN0M0	Ib					√	ELISA
1065	57	Male	Squamous Cell Lung Cancer	T2aN0M0	Ib				√		ELISA
1066	65	Male	Squamous Cell Lung Cancer	T2aN0M0	Ib					√	ELISA
1067	54	Female	Squamous Cell Lung Cancer	T2aN0M0	Ib					√	ELISA
1068	48	Female	Squamous Cell Lung Cancer	T2aN0M0	Ib			√			ELISA
1069	74	Male	Squamous Cell Lung Cancer	T2bN0M0	IIa					√	ELISA
1070	65	Male	Squamous Cell Lung Cancer	T2bN0M0	IIa					√	ELISA
1071	58	Female	Squamous Cell Lung Cancer	T2bN0M0	IIa			√			ELISA
1072	70	Male	Squamous Cell Lung Cancer	T3N0M0	IIb					√	ELISA
1073	58	Male	Squamous Cell Lung Cancer	T3N0M0	IIb				√		ELISA
1074	76	Male	Squamous Cell Lung Cancer	T2aN1M0	IIb			√			ELISA
1075	67	Male	Squamous Cell Lung Cancer	T1aN1M0	IIb					√	ELISA
1076	68	Male	Squamous Cell Lung Cancer	T2aN1M0	IIb					√	ELISA
1077	70	Male	Squamous Cell Lung Cancer	T4N1M0	IIIa			√			ELISA
1078	65	Male	Squamous Cell Lung Cancer	T1aN2M0	IIIa					√	ELISA
1079	58	Male	Squamous Cell Lung Cancer	T1cN2M0	IIIa				√		ELISA
1080	60	Male	Squamous Cell Lung Cancer	T4N2M0	IIIb					√	ELISA
1081	72	Female	Squamous Cell Lung Cancer	T1bN3M0	IIIb					√	ELISA
1082	61	Male	Squamous Cell Lung Cancer	T2aN3M0	IIIb				√		ELISA
1083	47	Male	Squamous Cell Lung Cancer	T3N1M0	IIIa				√		ELISA
1084	54	Male	Squamous Cell Lung Cancer	T4N1M0	IIIa			√			ELISA
1085	64	Male	Squamous Cell Lung Cancer	T4N1M0	IIIa					√	ELISA
1086	73	Male	Squamous Cell Lung Cancer	T1bN2M0	IIIa					√	ELISA
1087	64	Male	Squamous Cell Lung Cancer	T4N2M0	IIIb					√	ELISA
1088	62	Male	Squamous Cell Lung Cancer	T3N2M0	IIIb				√		ELISA
1089	70	Female	Squamous Cell Lung Cancer	T2aN3M0	IIIb			√			ELISA
1090	54	Male	Squamous Cell Lung Cancer	T3N1M0	IIIa					√	ELISA
1091	51	Male	Squamous Cell Lung Cancer	T4N2M0	IIIb				√		ELISA
1092	57	Male	Squamous Cell Lung Cancer	T1bN3M0	IIIb				√		ELISA
1093	66	Male	Squamous Cell Lung Cancer	T2aN3M0	IIIb					√	ELISA
1094	61	Female	Squamous Cell Lung Cancer	T3N1M0	IIIa			√			ELISA
1095	54	Male	Squamous Cell Lung Cancer	T3N2M1b	IV				√		ELISA
1096	76	Female	Squamous Cell Lung Cancer	T4N2M1c	IV					√	ELISA
1097	51	Male	Squamous Cell Lung Cancer	T4N3M1a	IV				√		ELISA
1098	69	Male	Squamous Cell Lung Cancer	T4N2M1c	IV					√	ELISA
1099	72	Male	Squamous Cell Lung Cancer	T3N2M1c	IV			√			ELISA
1100	64	Male	Squamous Cell Lung Cancer	T4N2M1b	IV			√			ELISA
1101	86	Male	Squamous Cell Lung Cancer	T4N3M1c	IV			√			ELISA
