# Supplementary material for: Identification of Serological Biomarkers for Early Diagnosis of Lung Cancer Using a Protein Array-Based Approach
Source: Mol Cell Proteomics. 2017 Oct 11;16(12):2069–78. doi: 10.1074/mcp.RA117.000212 (PMC5724172; doi:10.1074/mcp.RA117.000212)
Supplement: Supplemental Data [file supp_RA117.000212_4815_1_supp_10485_zxcsyz.xlsx]

## Sheet: table
Supplementary Table S2. Candidates identified from HuProt Array.
Channel	Name	ID	Lung cancer vs. Healthy#	Small cell lung cancer vs. Healthy	Large cell lung cancer vs. Healthy	Adenocarcinoma lung cancer vs. Healthy	Squamous cell lung cancer vs. Healthy
Anti-IgG	YWHAZ	JHU00095.P001A01	0.631*	0.675	0.809615	0.591667	0.533696
Anti-IgG	ARF6	JHU00197.P003A02	0.6375	0.7	0.771154	0.633333	0.511957
Anti-IgG	PDXK	JHU00349.P004A01	0.625	0.7	0.771154	0.591667	0.511957
Anti-IgG	DBN1	JHU00310.P004A02	0.6125	0.675	0.759615	0.625	0.461957
Anti-IgG	CHIC2	JHU03864.P041B02	0.6375	0.75	0.538462	0.5625	0.673913
Anti-IgG	HK2	JHU00137.P002A04	0.63125	0.7	0.746154	0.65	0.486957
Anti-IgG	CDK9	JHU00114.P002B03	0.60625	0.65	0.734615	0.620833	0.480435
Anti-IgG	BRSK2	JHU00107.P002B04	0.60625	0.65	0.734615	0.620833	0.480435
Anti-IgG	PDIK1L	JHU00348.P004A04	0.60625	0.65	0.734615	0.620833	0.480435
Anti-IgG	FAM104B	JHU12283.P129G01	0.625	0.55	0.615385	0.729167	0.586957
Anti-IgG	RAC3	JHU03240.P034G01	0.60625	0.725	0.513462	0.495833	0.670652
Anti-IgG	RND3	JHU14238.P149H03	0.60625	0.725	0.538462	0.520833	0.630435
Anti-IgG	CCDC9	JHU08753.P203A01	0.625	0.55	0.565385	0.720833	0.623913
Anti-IgG	ATP12A	JHU08360.P203A10	0.61875	0.575	0.540385	0.716667	0.598913
Anti-IgG	YARS	JHU18237.P209G01	0.6	0.5	0.501923	0.716667	0.620652
Anti-IgG	NFE2	JHU02166.P024G02	0.613	0.575	0.519231	0.708333	0.597826
Anti-IgG	RBPJ	JHU11111.P116E01	0.6125	0.65	0.707692	0.629167	0.508696
Anti-IgG	SGK1	JHU00076.P001A02	0.60625	0.675	0.707692	0.5875	0.508696
Anti-IgG	HRAS	JHU13735.P144A09	0.6125	0.7	0.515385	0.566667	0.63913
Anti-IgG	FAM172A	JHU00887.P010C04	0.59375	0.55	0.540385	0.695833	0.555435
Anti-IgG	MDH2	JHU13830.P145A01	0.5875	0.55	0.515385	0.691667	0.552174
Anti-IgG	PPCDC	JHU00834.P009A05	0.58125	0.475	0.505769	0.691667	0.601087
Anti-IgG	RAP1GDS1	JHU00357.P004E06	0.625	0.6	0.576923	0.6875	0.608696
Anti-IgG	SNX9	JHU14342.P150C02	0.65625	0.675	0.551923	0.683333	0.670652
Anti-IgG	MED8	JHU01101.P012B03	0.59375	0.55	0.551923	0.683333	0.561957
Anti-IgG	KJ902876	JHU01132.P012C02	0.58125	0.55	0.475	0.683333	0.561957
Anti-IgG	TGIF2LY	JHU16776.P207A11	0.6	0.55	0.565385	0.679167	0.580435
Anti-IgG	RBPJ	JHU09770.P102D12	0.6125	0.675	0.673077	0.583333	0.554348
Anti-IgG	SEPHS1	JHU06506.P068H06	0.60625	0.675	0.576923	0.5	0.673913
Anti-IgG	VCP	JHU15087.P158G12	0.59375	0.675	0.5	0.583333	0.586957
Anti-IgG	RBPJ	JHU13657.P143C01	0.59375	0.675	0.659615	0.5875	0.492391
Anti-IgG	GSTM3	JHU02243.P024B10	0.5875	0.675	0.5	0.541667	0.608696
Anti-IgG	NINJ1	JHU02068.P022C09	0.55	0.675	0.438462	0.4625	0.595652
Anti-IgG	COL5A2	JHU15971.P168H10	0.625	0.675	0.596154	0.666667	0.554348
Anti-IgG	CLEC7A	JHU03283.P035G10	0.6	0.675	0.5	0.604167	0.586957
Anti-IgG	UBL3	JHU16242.P170C06	0.6	0.675	0.538462	0.541667	0.630435
Anti-IgG	CSNK2B	JHU10864.P188B11	0.59375	0.675	0.501923	0.529167	0.642391
Anti-IgG	TPK1	JHU13974.P179C12	0.59375	0.675	0.538462	0.541667	0.608696
Anti-IgG	RHOG	JHU13771.P144H07	0.59375	0.675	0.5	0.520833	0.652174
Anti-IgG	C6orf141	JHU06448.P068G09	0.58125	0.675	0.5	0.5	0.630435
Anti-IgG	PMAIP1	JHU10143.P106D05	0.56875	0.675	0.488462	0.491667	0.602174
Anti-IgG	TPK1	JHU13974.P180C12	0.59375	0.675	0.488462	0.575	0.602174
Anti-IgG	NID2	JHU07642.P077H04	0.5875	0.675	0.513462	0.495833	0.648913
Anti-IgG	CYSRT1	JHU06277.P066D07	0.56875	0.675	0.513462	0.475	0.605435
Anti-IgG	LRBA	JHU09554.P100E02	0.56875	0.675	0.513462	0.516667	0.561957
Anti-IgG	DIRAS1	JHU03096.P033G08	0.56875	0.675	0.513462	0.495833	0.583696
Anti-IgG	MFSD2A	JHU00820.P009D04	0.56875	0.475	0.451923	0.666667	0.61413
Anti-IgG	TEX264	JHU02290.P024E03	0.60625	0.625	0.375	0.666667	0.657609
Anti-IgG	TIPIN	JHU06997.P005C07	0.58125	0.525	0.542308	0.6625	0.567391
Anti-IgG	ACER2	JHU15962.P168C12	0.5875	0.6	0.661538	0.6375	0.482609
Anti-IgG	RILPL1	JHU15985.P168G10	0.5625	0.5	0.526923	0.658333	0.536957
Anti-IgG	KCNAB2	JHU07150.P075E02	0.58125	0.55	0.488462	0.658333	0.580435
Anti-IgG	CLDN2	JHU00792.P009C04	0.5875	0.575	0.440385	0.658333	0.607609
Anti-IgG	NAPG	JHU02258.P024B12	0.55625	0.55	0.542308	0.475	0.654348
Anti-IgG	FBXO2	JHU08293.P087H05	0.55625	0.55	0.503846	0.495833	0.654348
Anti-IgG	GSTA3	JHU08773.P092E09	0.575	0.65	0.538462	0.520833	0.586957
Anti-IgG	EDIL3	JHU06744.P071E01	0.58125	0.65	0.538462	0.541667	0.586957
Anti-IgG	TPD52L3	JHU00186.P192G10	0.58125	0.65	0.475	0.579167	0.583696
Anti-IgG	NSG1	JHU02227.P024H10	0.58125	0.65	0.475	0.558333	0.605435
Anti-IgG	TMEM185B	JHU12047.P126D08	0.58125	0.65	0.513462	0.495833	0.648913
Anti-IgG	PCYT1B	JHU05629.P059H06	0.575	0.65	0.538462	0.5	0.608696
Anti-IgG	TCEAL3	JHU02196.P023B05	0.56875	0.65	0.5	0.5	0.608696
Anti-IgG	CMTM6	JHU02425.P026E06	0.56875	0.65	0.5	0.5	0.608696
Anti-IgG	GNMT	JHU08003.P084E11	0.55625	0.65	0.475	0.516667	0.561957
Anti-IgG	ALG8	JHU00388.P005A12	0.55	0.5	0.476923	0.65	0.530435
Anti-IgG	XM_006718518.2	JHU15242.P160F07	0.58125	0.65	0.521154	0.6125	0.522826
Anti-IgG	DPEP2	JHU00698.P008A06	0.60625	0.6	0.615385	0.645833	0.565217
Anti-IgG	ESYT1	JHU15315.P161B06	0.59375	0.5	0.576923	0.645833	0.630435
Anti-IgG	CX3CR1	JHU00210.P003F08	0.5875	0.575	0.538462	0.645833	0.565217
Anti-IgG	KRAS	JHU00236.P003B03	0.575	0.625	0.644231	0.604167	0.461957
Anti-IgG	CTRL	JHU18993.P193H03	0.58125	0.625	0.501923	0.529167	0.642391
Anti-IgG	BC089413	JHU16001.P168H12	0.5375	0.475	0.388462	0.641667	0.567391
Anti-IgG	RTN3	JHU01122.P012A03	0.58125	0.525	0.551923	0.641667	0.583696
Anti-IgG	OSER1	JHU01070.P012H10	0.575	0.525	0.513462	0.641667	0.583696
Anti-IgG	MRPL44	JHU00922.P010A01	0.56875	0.525	0.475	0.641667	0.583696
Anti-IgG	ZFP69B	JHU00863.P009A02	0.5625	0.5	0.475	0.641667	0.583696
Anti-IgG	DAPP1	JHU04340.P177H10	0.58125	0.625	0.442308	0.5625	0.641304
Anti-IgG	BC071804.1	JHU15329.P161G04	0.56875	0.55	0.45	0.6375	0.580435
Anti-IgG	H1F0	JHU00425.P005D05	0.5625	0.525	0.463462	0.633333	0.577174
Anti-IgG	TP53	JHU13973.P146F08	0.5625	0.55	0.538462	0.520833	0.630435
Anti-IgG	UAP1	JHU00762.P008A09	0.5625	0.525	0.478846	0.575	0.629348
Anti-IgG	FTL	JHU06552.P069H07	0.5625	0.625	0.488462	0.491667	0.623913
Anti-IgG	MMRN2	JHU16011.P168A12	0.5875	0.625	0.582692	0.608333	0.53587
Anti-IgG	SDCBP	JHU14785.P155C01	0.5875	0.625	0.551923	0.620833	0.540217
Anti-IgG	CMTM7	JHU12747.P134D04	0.58125	0.625	0.538462	0.541667	0.608696
Anti-IgG	NME4	JHU15632.P164F02	0.56875	0.625	0.5	0.5625	0.565217
Anti-IgG	TEX12	JHU04021.P042C02	0.56875	0.625	0.475	0.579167	0.561957
Anti-IgG	RAB28	JHU08423.P088B01	0.56875	0.625	0.538462	0.5	0.608696
Anti-IgG	PAFAH1B3	JHU04573.P178A07	0.55625	0.625	0.5	0.5	0.586957
Anti-IgG	SMAP	JHU01269.P014A08	0.575	0.55	0.551923	0.620833	0.561957
Anti-IgG	DMRT2	JHU16721.P207E01	0.575	0.55	0.507692	0.595833	0.613043
Anti-IgG	CD200	JHU00499.P006B09	0.575	0.525	0.540385	0.6125	0.598913
Anti-IgG	APOH	JHU04901.P035B02	0.575	0.6	0.463462	0.6125	0.577174
Anti-IgG	FIGNL2	JHU17712.P220G05	0.55625	0.55	0.426923	0.579167	0.61087
Anti-IgG	CTAG1A	JHU17795.P221D02	0.54375	0.5	0.5	0.541667	0.608696
Anti-IgG	BC073794.1	JHU16436.P173E01	0.53125	0.5	0.4	0.608333	0.552174
Anti-IgG	IGHA1	JHU16422.P173F01	0.525	0.5	0.4	0.608333	0.530435
Anti-IgG	ETHE1	JHU00417.P005D10	0.51875	0.475	0.401923	0.533333	0.607609
Anti-IgG	NRG3	JHU19408.P197D01	0.525	0.5	0.475	0.495833	0.605435
Anti-IgG	USP7	JHU17961.P222F02	0.55625	0.525	0.538462	0.604167	0.543478
Anti-IgG	LIMS1	JHU14949.P157E01	0.59375	0.6	0.576923	0.604167	0.586957
Anti-IgG	GPR63	JHU05687.P060H05	0.55625	0.5	0.576923	0.604167	0.543478
Anti-IgG	STRA13	JHU08340.P087A07	0.5	0.6	0.430769	0.491667	0.46087
Anti-IgG	POLD4	JHU11576.P121B02	0.51875	0.6	0.561538	0.495833	0.447826
Anti-IgG	CKM	JHU00018.P189A02	0.55	0.6	0.5	0.5	0.586957
Anti-IgM	IGLL1	JHU00528.P006D05	0.63125	0.575	0.553846	0.5875	0.769565
Anti-IgM	UFD1L	JHU02300.P024H09	0.6625	0.75	0.565385	0.658333	0.645652
Anti-IgM	TADA3	JHU00752.P008D11	0.61875	0.525	0.657692	0.579167	0.719565
Anti-IgM	TMEM129	JHU01626.P017F02	0.58125	0.55	0.707692	0.566667	0.552174
Anti-IgM	GAD1	JHU00520.P006D09	0.6375	0.65	0.578846	0.591667	0.707609
Anti-IgM	WSCD1	JHU00764.P008F08	0.61875	0.55	0.669231	0.566667	0.704348
Anti-IgM	TMEM187	JHU01135.P012B07	0.60625	0.575	0.605769	0.541667	0.701087
Anti-IgM	CD200	JHU00499.P006B09	0.61875	0.55	0.576923	0.625	0.695652
Anti-IgM	GLI4	JHU05601.P006B10	0.60625	0.525	0.628846	0.579167	0.692391
Anti-IgM	ITLN1	JHU00619.P007D11	0.61875	0.55	0.680769	0.575	0.68913
Anti-IgM	ADPRHL2	JHU00483.P006C10	0.5875	0.55	0.540385	0.55	0.68587
Anti-IgM	SLAMF6	JHU16030.P168H09	0.6125	0.5	0.667308	0.683333	0.605435
Anti-IgM	C1QTNF1	JHU00492.P005D06	0.61875	0.6	0.553846	0.608333	0.682609
Anti-IgM	TGIF2	JHU00754.P008D12	0.6	0.525	0.630769	0.566667	0.682609
Anti-IgM	KJ902876	JHU01132.P012C02	0.625	0.625	0.642308	0.679167	0.558696
Anti-IgM	PPCDC	JHU00834.P009A05	0.65	0.65	0.617308	0.675	0.642391
Anti-IgM	CASC4	JHU00788.P009D02	0.63125	0.675	0.578846	0.654167	0.598913
Anti-IgM	PARP11	JHU01887.P020F10	0.6375	0.675	0.513462	0.6625	0.648913
Anti-IgM	VPREB1	JHU00668.P007C12	0.575	0.525	0.594231	0.5125	0.672826
Anti-IgM	LGALS9	JHU19305.P196F12	0.61875	0.6	0.551923	0.620833	0.670652
Anti-IgM	TIPIN	JHU06997.P005C07	0.61875	0.55	0.642308	0.616667	0.667391
Anti-IgM	ORMDL2	JHU00928.P010A11	0.6	0.55	0.603846	0.575	0.667391
Anti-IgM	YARS	JHU18237.P209G01	0.59375	0.525	0.659615	0.629167	0.579348
Anti-IgM	KRCC1	JHU01192.P013A01	0.5875	0.55	0.603846	0.658333	0.536957
Anti-IgM	APEX1	JHU00391.P005C08	0.6	0.55	0.655769	0.570833	0.642391
Anti-IgM	SDCBP	JHU14785.P155C01	0.56875	0.525	0.653846	0.583333	0.543478
Anti-IgM	MRPL32	JHU01018.P011C11	0.6	0.65	0.551923	0.579167	0.605435
Anti-IgM	SENP3	JHU07173.P075A10	0.56875	0.65	0.590385	0.558333	0.496739
Anti-IgM	HRH1	JHU07143.P075A07	0.5625	0.65	0.538462	0.520833	0.543478
Anti-IgM	BEST1	JHU07113.P075A11	0.55	0.65	0.551923	0.516667	0.496739
Anti-IgM	LGALS8	JHU15337.P161H11	0.60625	0.65	0.603846	0.554167	0.623913
Anti-IgM	CLCF1	JHU00895.P010D07	0.59375	0.65	0.526923	0.595833	0.580435
Anti-IgM	FOXRED1	JHU00706.P008C08	0.6	0.525	0.628846	0.6	0.648913
Anti-IgM	SP110	JHU00660.P007A09	0.59375	0.55	0.551923	0.6	0.648913
Anti-IgM	HYLS1	JHU01186.P013A02	0.59375	0.575	0.576923	0.645833	0.565217
Anti-IgM	MMRN2	JHU16011.P168A12	0.56875	0.525	0.538462	0.645833	0.543478
Anti-IgM	BAG1	JHU01064.P012F03	0.53125	0.5	0.632692	0.5125	0.520652
Anti-IgM	ZFYVE21	JHU00480.P005C12	0.55	0.475	0.632692	0.554167	0.56413
Anti-IgM	ELAC1	JHU00699.P008B12	0.58125	0.525	0.580769	0.579167	0.632609
Anti-IgM	ZNF330	JHU02976.P031B03	0.5625	0.525	0.538462	0.541667	0.630435
Anti-IgM	H1F0	JHU00425.P005D05	0.58125	0.55	0.475	0.620833	0.627174
Anti-IgM	DPP4	JHU00902.P010B11	0.60625	0.6	0.576923	0.625	0.608696
Anti-IgM	ARHGAP1	JHU18430.P212E10	0.5875	0.625	0.615385	0.583333	0.543478
Anti-IgM	BC089414.1	JHU16000.P168G09	0.6	0.6	0.576923	0.625	0.586957
Anti-IgM	ZNF280B	JHU08043.P084C03	0.5875	0.625	0.565385	0.575	0.580435
Anti-IgM	TCP11L2	JHU08048.P084C08	0.58125	0.625	0.576923	0.541667	0.586957
Anti-IgM	CSNK1E	JHU04057.P024H04	0.58125	0.625	0.538462	0.5625	0.586957
Anti-IgM	NUDT11	JHU17366.P208E10	0.58125	0.625	0.565385	0.533333	0.602174
Anti-IgM	FSCN1	JHU14110.P148G03	0.58125	0.625	0.551923	0.558333	0.583696
Anti-IgM	MAPK10	JHU07156.P075A05	0.575	0.625	0.551923	0.579167	0.540217
Anti-IgM	GLT1D1	JHU08002.P084C04	0.575	0.625	0.576923	0.5625	0.543478
Anti-IgM	ZDHHC7	JHU08060.P084C07	0.575	0.625	0.590385	0.558333	0.540217
Anti-IgM	CELA3A	JHU01285.P014E09	0.575	0.625	0.576923	0.5625	0.543478
Anti-IgM	SLC25A45	JHU07373.P080D04	0.56875	0.625	0.576923	0.5625	0.521739
Anti-IgM	PHF10	JHU01109.P012B06	0.5625	0.5	0.5	0.625	0.586957
Anti-IgM	TMEM38B	JHU02293.P024E09	0.525	0.625	0.403846	0.520833	0.51087
Anti-IgM	C6orf203	JHU00888.P010D09	0.58125	0.575	0.565385	0.554167	0.623913
Anti-IgM	CLDN1	JHU00504.P006C05	0.59375	0.55	0.590385	0.620833	0.605435
Anti-IgM	GAPDH	JHU00420.P005A10	0.56875	0.5	0.551923	0.620833	0.583696
Anti-IgM	SS18	JHU16035.P168B01	0.5625	0.6	0.455769	0.620833	0.529348
Anti-IgM	ABT1	JHU00578.P007G05	0.5375	0.5	0.540385	0.4875	0.620652
Anti-IgM	C1R	JHU07976.P084D01	0.58125	0.6	0.615385	0.583333	0.543478
Anti-IgM	GPR63	JHU05687.P060H05	0.56875	0.55	0.615385	0.583333	0.543478
Anti-IgM	ZFP69B	JHU00863.P009A02	0.59375	0.6	0.540385	0.6125	0.598913
Anti-IgM	MRPL44	JHU00922.P010A01	0.575	0.55	0.540385	0.6125	0.577174
Anti-IgM	CDH6	JHU02221.P024F09	0.58125	0.6	0.538462	0.5625	0.608696
Anti-IgM	CD96	JHU00591.P007A10	0.5625	0.525	0.5	0.583333	0.608696
Anti-IgM	NFE2	JHU02166.P024G02	0.56875	0.55	0.576923	0.604167	0.543478
Anti-IgM	LSM14A	JHU01013.P011A08	0.56875	0.525	0.538462	0.604167	0.586957
Anti-IgM	DAZ2	JHU19714.P183E10	0.5625	0.525	0.538462	0.604167	0.565217
Anti-IgM	TBC1D23	JHU01133.P012A07	0.5625	0.55	0.5	0.604167	0.565217
Anti-IgM	MAK16	JHU08034.P084E04	0.575	0.575	0.603846	0.575	0.558696
Anti-IgM	SULF2	JHU01128.P012D07	0.575	0.55	0.603846	0.575	0.580435
Anti-IgM	RECQL5	JHU00938.P010B05	0.59375	0.6	0.565385	0.595833	0.602174
Anti-IgM	KLRC4	JHU00621.P007C09	0.56875	0.6	0.526923	0.533333	0.602174
Anti-IgM	ZNF226	JHU00672.P007E11	0.525	0.6	0.584615	0.491667	0.46087
Anti-IgM	CYP46A1	JHU00795.P009A09	0.575	0.6	0.576923	0.5625	0.565217
Note: , # The former one of each comparison is the positive group, and here, lung cancer is the positive group. * indicates the discriminant ability, i.e (sensitivity + specificity)/2, for corresponding comparison.
