# Supplementary material for: Identification of Serological Biomarkers for Early Diagnosis of Lung Cancer Using a Protein Array-Based Approach
Source: Mol Cell Proteomics. 2017 Oct 11;16(12):2069–78. doi: 10.1074/mcp.RA117.000212 (PMC5724172; doi:10.1074/mcp.RA117.000212)
Supplement: Supplemental Data [file supp_RA117.000212_4815_1_supp_10482_gxcsyy.xlsx]

## Sheet: Sheet1
Supplementary Table S3. Functional enrichment analysis of 170 candidate proteins
Category	Term	Count	%	PValue	Genes	List Total	Pop Hits	Pop Total	Fold Enrichment	Bonferroni	Benjamini	FDR
GOTERM_BP_DIRECT	GO:0007264~small GTPase mediated signal transduction	10	6.28931	0.000188924	RND3, DIRAS1, HRAS, KRAS, RAC3, RAB28, ARHGAP1, RAP1GDS1, ARF6, RHOG	138	246	16792	4.94639	0.147724	0.147724	0.29173
GOTERM_BP_DIRECT	GO:0030036~actin cytoskeleton organization	6	3.77358	0.00426056	RND3, KRAS, RAC3, FSCN1, SDCBP, RHOG	138	130	16792	5.61605	0.973006	0.835701	6.38886
GOTERM_BP_DIRECT	GO:0032461~positive regulation of protein oligomerization	3	1.88679	0.00563909	SNX9, TP53, PMAIP1	138	14	16792	26.0745	0.991639	0.797035	8.37286
GOTERM_BP_DIRECT	GO:0030970~retrograde protein transport, ER to cytosol	3	1.88679	0.00563909	TMEM129, VCP, UFD1L	138	14	16792	26.0745	0.991639	0.797035	8.37286
GOTERM_BP_DIRECT	GO:0051090~regulation of sequence-specific DNA binding transcription factor activity	3	1.88679	0.0175344	USP7, SGK1, MAPK10	138	25	16792	14.6017	1	0.97628	23.9314
GOTERM_BP_DIRECT	GO:0006935~chemotaxis	5	3.14465	0.017772	HRAS, CX3CR1, CMTM7, CMTM6, LGALS9	138	122	16792	4.98693	1	0.95188	24.2154
GOTERM_BP_DIRECT	GO:0007265~Ras protein signal transduction	4	2.51572	0.0195474	HRAS, KRAS, TP53, SDCBP	138	70	16792	6.95321	1	0.938177	26.3061
GOTERM_BP_DIRECT	GO:0010628~positive regulation of gene expression	7	4.40252	0.0205777	LIMS1, HRAS, KRAS, TADA3, C1QTNF1, TP53, LGALS9	138	262	16792	3.25102	1	0.918967	27.4944
GOTERM_BP_DIRECT	GO:0006910~phagocytosis, recognition	3	1.88679	0.0217453	IGHA1, IGLL1, CLEC7A	138	28	16792	13.0373	1	0.902211	28.8196
GOTERM_BP_DIRECT	GO:0097193~intrinsic apoptotic signaling pathway	3	1.88679	0.0247614	HRAS, TP53, PMAIP1	138	30	16792	12.1681	1	0.905284	32.1383
GOTERM_BP_DIRECT	GO:1900740~positive regulation of protein insertion into mitochondrial membrane involved in apoptotic signaling pathway	3	1.88679	0.0247614	YWHAZ, TP53, PMAIP1	138	30	16792	12.1681	1	0.905284	32.1383
GOTERM_BP_DIRECT	GO:0048512~circadian behavior	2	1.25786	0.0479712	CSNK1E, TP53	138	6	16792	40.5604	1	0.984376	53.2404
GOTERM_BP_DIRECT	GO:0016310~phosphorylation	4	2.51572	0.048495	TPK1, SEPHS1, CKM, PDXK	138	100	16792	4.86725	1	0.978142	53.6365
GOTERM_BP_DIRECT	GO:0006734~NADH metabolic process	2	1.25786	0.0557413	VCP, MDH2	138	7	16792	34.766	1	0.982465	58.8056
GOTERM_BP_DIRECT	GO:0003094~glomerular filtration	2	1.25786	0.071093	SULF2, IGHA1	138	9	16792	27.0403	1	0.991764	68.0285
GOTERM_BP_DIRECT	GO:0098609~cell-cell adhesion	6	3.77358	0.0713002	SNX9, YWHAZ, FSCN1, ARHGAP1, SDCBP, DBN1	138	271	16792	2.69405	1	0.988551	68.1387
GOTERM_BP_DIRECT	GO:0006749~glutathione metabolic process	3	1.88679	0.0765084	GSTA3, GSTM3, ETHE1	138	56	16792	6.51863	1	0.988769	70.7922
GOTERM_BP_DIRECT	GO:0046902~regulation of mitochondrial membrane permeability	2	1.25786	0.0786757	TP53, PMAIP1	138	10	16792	24.3362	1	0.986869	71.8344
GOTERM_BP_DIRECT	GO:0007155~cell adhesion	8	5.03145	0.0821418	RND3, CD96, CX3CR1, NINJ1, ARF6, EDIL3, NID2, CDH6	138	459	16792	2.1208	1	0.985954	73.429
GOTERM_BP_DIRECT	GO:0043406~positive regulation of MAP kinase activity	3	1.88679	0.0836926	DIRAS1, HRAS, KRAS	138	59	16792	6.18718	1	0.983559	74.1148
GOTERM_BP_DIRECT	GO:0030433~ER-associated ubiquitin-dependent protein catabolic process	3	1.88679	0.0861318	TMEM129, VCP, FBXO2	138	60	16792	6.08406	1	0.981874	75.16
GOTERM_BP_DIRECT	GO:0008284~positive regulation of cell proliferation	8	5.03145	0.0873246	HRAS, KRAS, CLCF1, ACER2, TIPIN, SDCBP, RHOG, DPP4	138	466	16792	2.08895	1	0.97904	75.6566
GOTERM_BP_DIRECT	GO:0006974~cellular response to DNA damage stimulus	5	3.14465	0.0907227	SGK1, VCP, TP53, TIPIN, PMAIP1	138	208	16792	2.92503	1	0.97832	77.021
GOTERM_BP_DIRECT	GO:0071712~ER-associated misfolded protein catabolic process	2	1.25786	0.0936572	VCP, UFD1L	138	12	16792	20.2802	1	0.977212	78.1413
GOTERM_BP_DIRECT	GO:0042981~regulation of apoptotic process	5	3.14465	0.0968772	NME4, SGK1, VCP, TP53, PMAIP1	138	213	16792	2.85637	1	0.976436	79.3118
GOTERM_CC_DIRECT	GO:0070062~extracellular exosome	41	25.7862	0.000265603	SNX9, YWHAZ, NAPG, ITLN1, ARF6, C1R, EDIL3, MMRN2, CDH6, RTN3, TEX264, GSTM3, RAC3, CLCF1, ARHGAP1, PAFAH1B3, IGHA1, APOH, IGLL1, GAPDH, DPP4, RHOG, FTL, GSTA3, PDXK, CYSRT1, FSCN1, FBXO2, CSNK2B, RAP1GDS1, SLAMF6, LGALS8, NID2, UBL3, LGALS9, RND3, VCP, SDCBP, CLDN2, MDH2, CMTM6	151	2811	18224	1.76031	0.0484607	0.0484607	0.328742
GOTERM_CC_DIRECT	GO:0005829~cytosol	41	25.7862	0.00635458	USP7, LIMS1, YWHAZ, ELAC1, HRAS, KCNAB2, HK2, PMAIP1, PPCDC, TPK1, RILPL1, GSTM3, KRAS, BEST1, DAPP1, BAG1, RAC3, ARHGAP1, PAFAH1B3, GNMT, GAPDH, RHOG, FTL, YARS, GSTA3, SGK1, UAP1, PDXK, UFD1L, FSCN1, FBXO2, TP53, CSNK2B, RAP1GDS1, LGALS8, NUDT11, MAPK10, CKM, VCP, CSNK1E, SDCBP	151	3315	18224	1.49268	0.696416	0.449016	7.59806
GOTERM_CC_DIRECT	GO:0005622~intracellular	21	13.2075	0.00648885	HRAS, NRG3, TADA3, NAPG, ARF6, MAPK10, NUDT11, UBL3, LGALS9, RND3, DIRAS1, ZNF226, KRAS, RAC3, RAB28, CLCF1, SDCBP, GAD1, APEX1, DBN1, RHOG	151	1332	18224	1.90275	0.703992	0.333549	7.75272
GOTERM_CC_DIRECT	GO:0005925~focal adhesion	9	5.66038	0.0157745	RND3, LIMS1, YWHAZ, KRAS, SDCBP, ARF6, ZFYVE21, RHOG, DPP4	151	391	18224	2.778	0.948868	0.524476	17.889
GOTERM_CC_DIRECT	GO:0072562~blood microparticle	5	3.14465	0.0370179	YWHAZ, IGHA1, SDCBP, IGLL1, C1R	151	152	18224	3.97002	0.999136	0.756039	37.3484
GOTERM_CC_DIRECT	GO:0043209~myelin sheath	5	3.14465	0.0370179	NAPG, VCP, FSCN1, ARF6, MDH2	151	152	18224	3.97002	0.999136	0.756039	37.3484
GOTERM_CC_DIRECT	GO:0005783~endoplasmic reticulum	13	8.1761	0.0408818	CYP46A1, FBXO2, LRBA, RAP1GDS1, BRSK2, TP53, RTN3, TMEM129, VCP, SULF2, ORMDL2, APEX1, FAM172A	151	828	18224	1.89487	0.999593	0.72772	40.3942
GOTERM_CC_DIRECT	GO:0043231~intracellular membrane-bounded organelle	10	6.28931	0.0414221	LSM14A, HRAS, VCP, MAK16, ZDHHC7, TIPIN, CDK9, CLEC7A, ATP12A, GAPDH	151	558	18224	2.16288	0.999633	0.67701	40.8091
GOTERM_CC_DIRECT	GO:0016605~PML body	4	2.51572	0.047196	USP7, NFE2, TP53, CDK9	151	98	18224	4.92607	0.999882	0.676996	45.0801
GOTERM_CC_DIRECT	GO:0005913~cell-cell adherens junction	7	4.40252	0.0510987	SNX9, YWHAZ, FSCN1, ARHGAP1, SDCBP, CD200, DBN1	151	323	18224	2.61555	0.999945	0.663718	47.8044
GOTERM_CC_DIRECT	GO:0005654~nucleoplasm	31	19.4969	0.0703421	USP7, YWHAZ, TADA3, ETHE1, TIPIN, ADPRHL2, RILPL1, HRH1, APEX1, H1F0, SGK1, UAP1, PDXK, NFE2, RECQL5, UFD1L, ZDHHC7, TP53, CSNK2B, CDK9, MAPK10, PDIK1L, SENP3, POLD4, VCP, CSNK1E, MED8, TGIF2, CLEC7A, RBPJ, MDH2	151	2784	18224	1.34388	0.999999	0.744352	59.5111
GOTERM_CC_DIRECT	GO:0030426~growth cone	4	2.51572	0.0708268	CSNK1E, RAC3, FSCN1, DBN1	151	116	18224	4.16168	0.999999	0.713157	59.772
GOTERM_CC_DIRECT	GO:0034098~VCP-NPL4-UFD1 AAA ATPase complex	2	1.25786	0.0717007	VCP, UFD1L	151	9	18224	26.8197	0.999999	0.686331	60.2385
GOTERM_CC_DIRECT	GO:0005615~extracellular space	17	10.6918	0.0881856	CELA3A, YARS, YWHAZ, NRG3, VPREB1, LGALS8, LGALS9, RTN3, MMRN2, SULF2, C1QTNF1, IGHA1, APOH, CMTM7, SDCBP, CMTM6, CTRL	151	1347	18224	1.52317	1	0.734986	68.1578
GOTERM_CC_DIRECT	GO:0071564~npBAF complex	2	1.25786	0.0944472	SS18, PHF10	151	12	18224	20.1148	1	0.734239	70.7648
GOTERM_CC_DIRECT	GO:0031012~extracellular matrix	6	3.77358	0.0979962	APOH, EDIL3, NID2, GAPDH, COL5A2, MMRN2	151	296	18224	2.44639	1	0.723562	72.1538
GOTERM_MF_DIRECT	GO:0042802~identical protein binding	17	10.6918	0.000484598	YWHAZ, UAP1, SEPHS1, TP53, CSNK2B, PPCDC, GSTM3, BEST1, VCP, PAFAH1B3, CLDN1, APOH, CLDN2, SDCBP, GAPDH, DPP4, FTL	141	749	16881	2.71735	0.133658	0.133658	0.644316
GOTERM_MF_DIRECT	GO:0047485~protein N-terminus binding	6	3.77358	0.00127743	NFE2, TP53, SDCBP, ARF6, RBPJ, GAD1	141	97	16881	7.40557	0.315016	0.172362	1.69017
GOTERM_MF_DIRECT	GO:0003924~GTPase activity	8	5.03145	0.00339935	RND3, DIRAS1, HRAS, KRAS, RAC3, RAB28, ARF6, RHOG	141	234	16881	4.09311	0.635023	0.285358	4.43942
GOTERM_MF_DIRECT	GO:0005525~GTP binding	9	5.66038	0.0148191	RND3, DIRAS1, HRAS, SEPHS1, KRAS, RAC3, RAB28, ARF6, RHOG	141	384	16881	2.80602	0.987957	0.66873	18.0534
GOTERM_MF_DIRECT	GO:0030246~carbohydrate binding	6	3.77358	0.02377	UAP1, ITLN1, FBXO2, LGALS8, CLEC7A, LGALS9	141	196	16881	3.665	0.999192	0.759294	27.4444
GOTERM_MF_DIRECT	GO:0036435~K48-linked polyubiquitin binding	2	1.25786	0.0407894	VCP, UFD1L	141	5	16881	47.8894	0.999996	0.871839	42.6133
GOTERM_MF_DIRECT	GO:0016301~kinase activity	6	3.77358	0.0504941	TPK1, YWHAZ, CKM, CSNK2B, BRSK2, CDK9	141	241	16881	2.98067	1	0.888192	49.8909
GOTERM_MF_DIRECT	GO:0005524~ATP binding	19	11.9497	0.0692369	YARS, SGK1, SEPHS1, RECQL5, PDXK, TP53, BRSK2, HK2, CDK9, MAPK10, ATP12A, NME4, TPK1, PDIK1L, CKM, KRAS, VCP, CSNK1E, FIGNL2	141	1495	16881	1.52157	1	0.929685	61.5895
GOTERM_MF_DIRECT	GO:0005102~receptor binding	7	4.40252	0.0738611	NRG3, UFD1L, CLCF1, NSG1, CSNK2B, CD200, DPP4	141	353	16881	2.37412	1	0.919829	64.0579
GOTERM_MF_DIRECT	GO:0098641~cadherin binding involved in cell-cell adhesion	6	3.77358	0.0939198	SNX9, YWHAZ, FSCN1, ARHGAP1, SDCBP, DBN1	141	290	16881	2.47704	1	0.946032	73.1596
GOTERM_MF_DIRECT	GO:0005515~protein binding	82	51.5723	0.0968568	HRAS, SEPHS1, PMAIP1, ZFYVE21, RTN3, MMRN2, CHIC2, BAG1, CLCF1, ARHGAP1, NSG1, APOH, DPP4, RHOG, FTL, H1F0, YARS, SGK1, UFD1L, TP53, RAP1GDS1, CDK9, PARP11, NME4, PDIK1L, SS18, RND3, SENP3, ZFP69B, CKM, ABT1, MED8, CX3CR1, CLDN1, SDCBP, CLDN2, CCDC9, DBN1, MRPL44, USP7, SNX9, LIMS1, YWHAZ, HYLS1, NAPG, TADA3, TIPIN, HK2, TGIF2LY, NINJ1, ARF6, C1R, CTAG1A, PPCDC, ESYT1, ZNF330, TEX264, KRAS, DAPP1…	141	8785	16881	1.11751	1	0.935516	74.2969
KEGG_PATHWAY	hsa04071:Sphingolipid signaling pathway	6	3.77358	0.0042703	HRAS, KRAS, RAC3, ACER2, TP53, MAPK10	63	120	6910	5.48413	0.51895	0.51895	5.09181
KEGG_PATHWAY	hsa05160:Hepatitis C	6	3.77358	0.0065906	HRAS, KRAS, TP53, CLDN1, CLDN2, MAPK10	63	133	6910	4.94808	0.6772	0.431845	7.7576
KEGG_PATHWAY	hsa04068:FoxO signaling pathway	6	3.77358	0.00679956	USP7, SGK1, HRAS, KRAS, CSNK1E, MAPK10	63	134	6910	4.91116	0.688606	0.322197	7.99426
KEGG_PATHWAY	hsa05203:Viral carcinogenesis	7	4.40252	0.0097842	USP7, HRAS, YWHAZ, KRAS, TP53, PMAIP1, RBPJ	63	205	6910	3.74526	0.813875	0.343173	11.3144
KEGG_PATHWAY	hsa05231:Choline metabolism in cancer	5	3.14465	0.0125494	HRAS, KRAS, RAC3, PCYT1B, MAPK10	63	101	6910	5.42983	0.88462	0.350728	14.2918
KEGG_PATHWAY	hsa05210:Colorectal cancer	4	2.51572	0.017875	KRAS, RAC3, TP53, MAPK10	63	62	6910	7.07629	0.954237	0.401929	19.7692
KEGG_PATHWAY	hsa05230:Central carbon metabolism in cancer	4	2.51572	0.0194454	HRAS, KRAS, TP53, HK2	63	64	6910	6.85516	0.965192	0.381032	21.3218
KEGG_PATHWAY	hsa05212:Pancreatic cancer	4	2.51572	0.0202584	KRAS, RAC3, TP53, MAPK10	63	65	6910	6.74969	0.969795	0.354331	22.1147
KEGG_PATHWAY	hsa04664:Fc epsilon RI signaling pathway	4	2.51572	0.0228089	HRAS, KRAS, RAC3, MAPK10	63	68	6910	6.45191	0.980658	0.354925	24.555
KEGG_PATHWAY	hsa04662:B cell receptor signaling pathway	4	2.51572	0.0236963	HRAS, KRAS, DAPP1, RAC3	63	69	6910	6.35841	0.983441	0.336406	25.3874
KEGG_PATHWAY	hsa05169:Epstein-Barr virus infection	6	3.77358	0.0272509	USP7, YWHAZ, TP53, CSNK2B, MAPK10, RBPJ	63	190	6910	3.46366	0.991125	0.34917	28.6379
KEGG_PATHWAY	hsa05216:Thyroid cancer	3	1.88679	0.0275308	HRAS, KRAS, TP53	63	29	6910	11.3465	0.991552	0.328214	28.8883
KEGG_PATHWAY	hsa04530:Tight junction	5	3.14465	0.0340484	HRAS, KRAS, CLDN1, CSNK2B, CLDN2	63	137	6910	4.00301	0.997325	0.365977	34.4947
KEGG_PATHWAY	hsa04310:Wnt signaling pathway	5	3.14465	0.0348355	CSNK1E, RAC3, TP53, CSNK2B, MAPK10	63	138	6910	3.97401	0.997673	0.35149	35.1436
KEGG_PATHWAY	hsa05161:Hepatitis B	5	3.14465	0.0406422	HRAS, YWHAZ, KRAS, TP53, MAPK10	63	145	6910	3.78216	0.999171	0.37687	39.7512
KEGG_PATHWAY	hsa04012:ErbB signaling pathway	4	2.51572	0.0428292	HRAS, KRAS, NRG3, MAPK10	63	87	6910	5.04288	0.999439	0.373639	41.4071
KEGG_PATHWAY	hsa04974:Protein digestion and absorption	4	2.51572	0.044065	CELA3A, COL5A2, DPP4, CTRL	63	88	6910	4.98557	0.99955	0.364476	42.3243
KEGG_PATHWAY	hsa05219:Bladder cancer	3	1.88679	0.0519363	HRAS, KRAS, TP53	63	41	6910	8.02555	0.999891	0.397501	47.8635
KEGG_PATHWAY	hsa04141:Protein processing in endoplasmic reticulum	5	3.14465	0.0645056	BAG1, VCP, UFD1L, FBXO2, MAPK10	63	169	6910	3.24505	0.999989	0.451255	55.7047
KEGG_PATHWAY	hsa05213:Endometrial cancer	3	1.88679	0.0789311	HRAS, KRAS, TP53	63	52	6910	6.32784	0.999999	0.504895	63.3615
KEGG_PATHWAY	hsa05168:Herpes simplex infection	5	3.14465	0.0812009	USP7, MED8, TP53, CSNK2B, MAPK10	63	183	6910	2.99679	0.999999	0.498224	64.4489
KEGG_PATHWAY	hsa05223:Non-small cell lung cancer	3	1.88679	0.0896346	HRAS, KRAS, TP53	63	56	6910	5.87585	1	0.518058	68.2352
KEGG_PATHWAY	hsa04722:Neurotrophin signaling pathway	4	2.51572	0.0924912	HRAS, KRAS, TP53, MAPK10	63	120	6910	3.65608	1	0.514007	69.4312
